# Supplementary material for: Power beacon-assisted energy harvesting symbiotic radio networks: Outage performance
Source: PLoS One. 2025 Feb 5;20(2):e0313981. doi: 10.1371/journal.pone.0313981 (PMC11798487; doi:10.1371/journal.pone.0313981)
Supplement: S1 File — (ZIP) [file pone.0313981.s001.zip]

Archive with 18 entries (18 files):
- OPvsAlpha.eps
- OPvsAlpha.fig
- OPvsAlphavaryingPsi.m
- OPvsBeta.eps
- OPvsBeta.fig
- OPvsBETAvaryingAlpha.m
- OPvsEta.eps
- OPvsEta.fig
- OPvsETAvaryingPsi.m
- OPvsPsivaryingBeta.m
- OPvsPsivaryinggamma.m
- OPvsPsivaryinggammaComparision.m
- OPvsSNR.eps
- OPvsSNR.fig
- OPvsSNR_Comparision.eps
- OPvsSNR_Comparision.fig
- OPvsThreshold.eps
- OPvsThreshold.fig
