# Supplementary material for: Power beacon-assisted energy harvesting symbiotic radio networks: Outage performance
Source: PLoS One. 2025 Feb 5;20(2):e0313981. doi: 10.1371/journal.pone.0313981 (PMC11798487; doi:10.1371/journal.pone.0313981)
Supplement: S1 File — (ZIP) [file pone.0313981.s001.zip › OPvsPsivaryinggamma.m]

clc ;
clear all;
close all;
Psi_dB = 5:5:50;
Psi_W  = 10.^(Psi_dB./10);
lamda_SB = 0.5;
lamda_BD = 1;
lamda_PS = 0.5;
lamda_SD = 1;
beta = 0.25;
gamma = 0.25;
eta = 0.8;
alpha = 0.25;
sim_times = 1e5;
%%%channel
h_PS = sqrt(1./2./lamda_PS).*(randn(1,sim_times)+ i.*randn(1,sim_times));
h_SB = sqrt(1./2./lamda_SB).*(randn(1,sim_times)+ i.*randn(1,sim_times));
h_BD = sqrt(1./2./lamda_BD).*(randn(1,sim_times)+ i.*randn(1,sim_times));
h_SD = sqrt(1./2./lamda_SD).*(randn(1,sim_times)+ i.*randn(1,sim_times));
for i = 1 : length(Psi_dB)
    tic
    %Exact Analysis
    SNR_D = (alpha.*eta.*Psi_W(i).*abs(h_PS).^2.*abs(h_SD).^2)./(beta.^2.*alpha.*eta.*Psi_W(i).*abs(h_PS).^2.*abs(h_SB).^2.*abs(h_BD).^2+1);
    SNR_Dc = (beta.^2.*alpha.*eta.*Psi_W(i).*abs(h_PS).^2.*abs(h_SB).^2.*abs(h_BD).^2);
    SNR = min(SNR_D,SNR_Dc);
    OP_Sim_Exact(i) = mean(SNR < gamma);

    fun1 = @(x,y) 2.*lamda_SB.*lamda_BD.*lamda_PS.*exp(-lamda_PS.*x).*exp(-lamda_SD.*gamma./(alpha.*eta.*Psi_W(i).*x)).*exp(-lamda_SD.*gamma.*beta.^2.*y).*...
        besselk(0,2.*sqrt(lamda_SB.*lamda_BD.*y));
    p = @(x) gamma./(beta.^2.*alpha.*eta.*Psi_W(i).*x);
    Q = integral2(fun1,0,inf,p,inf);
    OP_Ana_Exact(i) = 1 - vpa(Q);
%Asymtotic Analysis
OP_Sim_Asymtotic(i) = 1- mean(min(abs(h_SD).^2./(beta.^2.*abs(h_SB).^2.*abs(h_BD).^2),beta.^2.*alpha.*eta.*Psi_W(i).*abs(h_PS).^2.*abs(h_SB).^2.*abs(h_BD).^2)>gamma)

OP_Ana_Asymtotic(i) = 1 + exp(lamda_SB.*lamda_BD./(2.*beta.^2.*gamma.*lamda_SD)).*whittakerW(-1,0.5,lamda_SB.*lamda_BD./(beta.^2.*gamma.*lamda_SD))-...
meijerG([0, 0, 1], [], [], [], beta.^2.*alpha.*eta.*Psi_W(i)./(lamda_SB.*lamda_BD.*gamma));

OP_Ana_Asymtotic12(i) = exp(lamda_SB.*lamda_BD./(2.*beta.^2.*gamma.*lamda_SD)).*whittakerW(-1,0.5,lamda_SB.*lamda_BD./(beta.^2.*gamma.*lamda_SD));
end
OP_Sim_Exact1 = OP_Sim_Exact;
OP_Ana_Exact1 = OP_Ana_Exact;
OP_Sim_Asymtotic1 = OP_Sim_Asymtotic;
OP_Ana_Asymtotic1 = OP_Ana_Asymtotic;
gamma = 1;
for i = 1 : length(Psi_dB)
    tic
    %Exact Analysis
    SNR_D = (alpha.*eta.*Psi_W(i).*abs(h_PS).^2.*abs(h_SD).^2)./(beta.^2.*alpha.*eta.*Psi_W(i).*abs(h_PS).^2.*abs(h_SB).^2.*abs(h_BD).^2+1);
    SNR_Dc = (beta.^2.*alpha.*eta.*Psi_W(i).*abs(h_PS).^2.*abs(h_SB).^2.*abs(h_BD).^2);
    SNR = min(SNR_D,SNR_Dc);
    OP_Sim_Exact(i) = mean(SNR < gamma);

    fun1 = @(x,y) 2.*lamda_SB.*lamda_BD.*lamda_PS.*exp(-lamda_PS.*x).*exp(-lamda_SD.*gamma./(alpha.*eta.*Psi_W(i).*x)).*exp(-lamda_SD.*gamma.*beta.^2.*y).*...
        besselk(0,2.*sqrt(lamda_SB.*lamda_BD.*y));
    p = @(x) gamma./(beta.^2.*alpha.*eta.*Psi_W(i).*x);
    Q = integral2(fun1,0,inf,p,inf);
    OP_Ana_Exact(i) = 1 - vpa(Q);
%Asymtotic Analysis
OP_Sim_Asymtotic(i) = 1- mean(min(abs(h_SD).^2./(beta.^2.*abs(h_SB).^2.*abs(h_BD).^2),beta.^2.*alpha.*eta.*Psi_W(i).*abs(h_PS).^2.*abs(h_SB).^2.*abs(h_BD).^2)>gamma)

OP_Ana_Asymtotic(i) = 1 + exp(lamda_SB.*lamda_BD./(2.*beta.^2.*gamma.*lamda_SD)).*whittakerW(-1,0.5,lamda_SB.*lamda_BD./(beta.^2.*gamma.*lamda_SD))-...
meijerG([0, 0, 1], [], [], [], beta.^2.*alpha.*eta.*Psi_W(i)./(lamda_SB.*lamda_BD.*gamma));

OP_Ana_Asymtotic22(i) = exp(lamda_SB.*lamda_BD./(2.*beta.^2.*gamma.*lamda_SD)).*whittakerW(-1,0.5,lamda_SB.*lamda_BD./(beta.^2.*gamma.*lamda_SD));
end
OP_Sim_Exact2 = OP_Sim_Exact;
OP_Ana_Exact2 = OP_Ana_Exact;
OP_Sim_Asymtotic2 = OP_Sim_Asymtotic;
OP_Ana_Asymtotic2 = OP_Ana_Asymtotic;
%figure
 h0 = semilogy(Psi_dB,OP_Sim_Exact1, 'mo', 'LineWidth', 1, 'Markersize', 7);
 hold on;
 h1 = semilogy(Psi_dB,OP_Ana_Exact1, 'b-+', 'LineWidth', 1, 'Markersize', 9);
 hold on;
 h2 = semilogy(Psi_dB,OP_Ana_Asymtotic1,'r-.','LineWidth',1,'Markersize',8.5);
hold on;
 h3 = semilogy(Psi_dB,OP_Ana_Asymtotic12,'r-.^','LineWidth',1.5,'Markersize',6);
 hold on;
 %%%%%
 k0 = semilogy(Psi_dB,OP_Sim_Exact2, 'mo', 'LineWidth', 1, 'Markersize', 8.5);
 hold on;
 k1 = semilogy(Psi_dB,OP_Ana_Exact2, 'g-x', 'LineWidth', 1, 'Markersize', 9);
 hold on;
 k2 = semilogy(Psi_dB,OP_Ana_Asymtotic2,'k--','LineWidth',1,'Markersize',8);
 hold on;
 k3 = semilogy(Psi_dB,OP_Ana_Asymtotic22,'k--^','LineWidth',1,'Markersize',6);
 hold on;
 %%%%%
 legend([h0(1),h1(1),h2(1),h3(1),k1(1),k2(1),k3(1)],...
     'Monte-Carlo simulation',...
     'Approximation (\gamma_{\rm th} = 0.25)',...
     'Upper-bound  (\gamma_{\rm th} = 0.25)',...
     'Lower-bound  (\gamma_{\rm th} = 0.25)',...
     'Approximation (\gamma_{\rm th} = 0.75)',...
     'Upper-bound (\gamma_{\rm th} = 0.75)',...
      'Lower-bound  (\gamma_{\rm th} = 0.75)');
 xlabel(' \Psi [{dB}]'),ylabel('Outage Probability (OP)');
 set(gca,'FontSize',14,'FontName','Helvetica');
 grid on;

xlim([ min(Psi_dB) max(Psi_dB)])
ylim([ 1e-2 1])
