# Supplementary material for: Power beacon-assisted energy harvesting symbiotic radio networks: Outage performance
Source: PLoS One. 2025 Feb 5;20(2):e0313981. doi: 10.1371/journal.pone.0313981 (PMC11798487; doi:10.1371/journal.pone.0313981)
Supplement: S1 File — (ZIP) [file pone.0313981.s001.zip › OPvsPsivaryinggammaComparision.m]

clc, clear all, close all;
Psi_dB = 5:5:50;
Psi_W  = 10.^(Psi_dB./10);
lamda_SB = 0.5;
lamda_BD = 1;
lamda_PS = 0.5;
lamda_SD = 1;
beta = 0.25;
gamma = 0.25;
eta = 0.8;
alpha = 0.25;
sim_times = 1e5;
%%%channel
h_PS = sqrt(1./2./lamda_PS).*(randn(1,sim_times)+ i.*randn(1,sim_times));
h_SB = sqrt(1./2./lamda_SB).*(randn(1,sim_times)+ i.*randn(1,sim_times));
h_BD = sqrt(1./2./lamda_BD).*(randn(1,sim_times)+ i.*randn(1,sim_times));
h_SD = sqrt(1./2./lamda_SD).*(randn(1,sim_times)+ i.*randn(1,sim_times));
for i = 1 : length(Psi_dB)
    tic
    % Proposed scheme - without direct link

    SNR_D = (alpha.*eta.*Psi_W(i).*abs(h_PS).^2.*abs(h_SD).^2)./(beta.^2.*alpha.*eta.*Psi_W(i).*abs(h_PS).^2.*abs(h_SB).^2.*abs(h_BD).^2+1);
    SNR_Dc = (beta.^2.*alpha.*eta.*Psi_W(i).*abs(h_PS).^2.*abs(h_SB).^2.*abs(h_BD).^2)./(alpha.*eta.*Psi_W(i).*abs(h_PS).^2.*abs(h_SD).^2 +1);


    % SNR_Dc = (beta.^2.*alpha.*eta.*Psi_W(i).*abs(h_PS).^2.*abs(h_SB).^2.*abs(h_BD).^2);
    OP_Sim_Schem1(i) = mean(SNR_D < gamma);

    % Proposed scheme - without backscatter link
    
    % SNR_D = (alpha.*eta.*Psi_W(i).*abs(h_PS).^2.*abs(h_SD).^2);

    OP_Sim_Schem2(i) = mean(SNR_Dc < gamma);

    % % Relaying scheme
    % 
    % SNRs = (alpha.*eta.*Psi_W(i).*abs(h_PS).^2.*abs(h_SD).^2 + beta.^2.*alpha.*eta.*Psi_W(i).*abs(h_PS).^2.*abs(h_SB).^2.*abs(h_BD).^2+1);
    % OP_Sim_Schem3(i) = mean(SNRs < gamma);

    % Proposed scheme
    SNR_D = (alpha.*eta.*Psi_W(i).*abs(h_PS).^2.*abs(h_SD).^2)./(beta.^2.*alpha.*eta.*Psi_W(i).*abs(h_PS).^2.*abs(h_SB).^2.*abs(h_BD).^2+1);
    SNR_Dc = (beta.^2.*alpha.*eta.*Psi_W(i).*abs(h_PS).^2.*abs(h_SB).^2.*abs(h_BD).^2);
    SNR = min(SNR_D,SNR_Dc);
    OP_Sim_Exact(i) = mean(SNR < gamma);

    fun1 = @(x,y) 2.*lamda_SB.*lamda_BD.*lamda_PS.*exp(-lamda_PS.*x).*exp(-lamda_SD.*gamma./(alpha.*eta.*Psi_W(i).*x)).*exp(-lamda_SD.*gamma.*beta.^2.*y).*...
        besselk(0,2.*sqrt(lamda_SB.*lamda_BD.*y));
    p = @(x) gamma./(beta.^2.*alpha.*eta.*Psi_W(i).*x);
    Q = integral2(fun1,0,inf,p,inf);
    OP_Ana_Exact(i) = 1 - vpa(Q);

end

%figure
 h0 = semilogy(Psi_dB,OP_Sim_Exact, 'mo', 'LineWidth', 1, 'Markersize', 7);
 hold on;
 h1 = semilogy(Psi_dB,OP_Ana_Exact, 'b-+', 'LineWidth', 1, 'Markersize', 9);
 hold on;
 h2 = semilogy(Psi_dB,OP_Sim_Schem1,'r-d','LineWidth',1,'Markersize',8.5);
hold on;
 h3 = semilogy(Psi_dB,OP_Sim_Schem2,'k-^','LineWidth',1.5,'Markersize',6);
 hold on;
 % h4 = semilogy(Psi_dB,OP_Sim_Schem3, 'g-x', 'LineWidth', 1, 'Markersize', 8.5);
 % hold on;

 
 %%%%%
 legend([h0(1),h1(1),h2(1),h3(1)],...
     'Monte-Carlo simulation',...
     'Approximation',...
     'Benchmark 1',...
     'Benchmark 2')
 xlabel(' \Psi [{dB}]'),ylabel('Coexistence Outage Probability (COP)');
 set(gca,'FontSize',14,'FontName','Helvetica');
 grid on;

xlim([ min(Psi_dB) max(Psi_dB)])
ylim([ 1e-2 1])
