# Supplementary material for: Power beacon-assisted energy harvesting symbiotic radio networks: Outage performance
Source: PLoS One. 2025 Feb 5;20(2):e0313981. doi: 10.1371/journal.pone.0313981 (PMC11798487; doi:10.1371/journal.pone.0313981)
Supplement: S2 File — (ZIP) [file pone.0313981.s002.zip]

Archive with 24 entries (24 files):
- Original_Manuscript.tex
- plos2015.bst
- Citation.bib
- ResponseLetter.tex
- Revised_Manuscript.tex
- Structure/Section1.tex
- Structure/Section2.tex
- Structure/Section3.tex
- Structure/Section4.tex
- Structure/Section5.tex
- Structure/AppendixA.tex
- Structure/Section1_update.tex
- Structure/Section2_update.tex
- Structure/Section4_update.tex
- Structure/Section5_update.tex
- MatlabCode.zip
- Photo/figure1.pdf
- Photo/Model.drawio
- Photo/OPvsSNR.eps
- Photo/OPvsAlpha.eps
- Photo/OPvsBeta.eps
- Photo/OPvsEta.eps
- Photo/OPvsThreshold.eps
- Photo/OPvsSNR_Comparision.eps
