# Supplementary material for: Power beacon-assisted energy harvesting symbiotic radio networks: Outage performance
Source: PLoS One. 2025 Feb 5;20(2):e0313981. doi: 10.1371/journal.pone.0313981 (PMC11798487; doi:10.1371/journal.pone.0313981)
Supplement: S2 File — (ZIP) [file pone.0313981.s002.zip › Citation.bib]

@article{rose2015internet,
  title={The internet of things: An overview},
  author={Rose, Karen and Eldridge, Scott and Chapin, Lyman},
  journal={The internet society (ISOC)},
  volume={80},
  number={15},
  pages={1--53},
  year={2015},
  publisher={Reston, VA}
}
@article{Qadir2023Jun,
	author = {Qadir, Zakria and Le, Khoa N. and Saeed, Nasir and Munawar, Hafiz Suliman},
	title = {{Towards 6G Internet of Things: Recent advances, use cases, and open challenges}},
	journal = {ICT Express},
	volume = {9},
	number = {3},
	pages = {296--312},
	year = {2023},
	month = jun,
	issn = {2405-9595},
	publisher = {Elsevier},
	doi = {10.1016/j.icte.2022.06.006}
}

%%
@article{Vu2023Oct,
	author = {Vu, Thai-Hoc and Pham, Quoc-Viet and Kim, Sunghwan},
	title = {{On Performance of Downlink THz-Based Rate-Splitting Multiple-Access (RSMA): Is it Always Better Than NOMA?}},
	journal = {IEEE Trans. Veh. Technol.},
	volume = {73},
	number = {3},
	pages = {4435--4440},
	year = {2023},
	month = oct,
	publisher = {IEEE},
	doi = {10.1109/TVT.2023.3325244}
}
@article{Vu2023Sep,
	author = {Vu, Thai-Hoc and Pham, Quoc-Viet and da Costa, Daniel Benevides and Kim, Sunghwan},
	title = {{Rate-Splitting Multiple Access-Assisted THz-Based Short-Packet Communications}},
	journal = {IEEE Wireless Commun. Lett.},
	volume = {12},
	number = {12},
	pages = {2218--2222},
	year = {2023},
	month = sep,
	publisher = {IEEE},
	doi = {10.1109/LWC.2023.3315751}
}
@article{Vu2022Dec,
	author = {Vu, Thai-Hoc and Kim, Sunghwan},
	title = {{Performance Analysis of Full-Duplex Two-Way RIS-Based Systems With Imperfect CSI and Discrete Phase-Shift Design}},
	journal = {IEEE Commun. Lett.},
	volume = {27},
	number = {2},
	pages = {512--516},
	year = {2022},
	month = dec,
	publisher = {IEEE},
	doi = {10.1109/LCOMM.2022.3231290}
}

@article{Vu2022Jan,
	author = {Vu, Thai-Hoc and Nguyen, Toan-Van and da Costa, Daniel Benevides and Kim, Sunghwan},
	title = {{Intelligent Reflecting Surface-Aided Short-Packet Non-Orthogonal Multiple Access Systems}},
	journal = {IEEE Trans. Veh. Technol.},
	volume = {71},
	number = {4},
	pages = {4500--4505},
	year = {2022},
	month = jan,
	publisher = {IEEE},
	doi = {10.1109/TVT.2022.3146856}
}
@article{Vu2022Jun,
	author = {Vu, Thai-Hoc and Nguyen, Toan-Van and da Costa, Daniel Benevides and Kim, Sunghwan},
	title = {{Reconfigurable Intelligent Surface-Aided Cognitive NOMA Networks: Performance Analysis and Deep Learning Evaluation}},
	journal = {IEEE Trans. Wireless Commun.},
	volume = {21},
	number = {12},
	pages = {10662--10677},
	year = {2022},
	month = jun,
	publisher = {IEEE},
	doi = {10.1109/TWC.2022.3185749}
}

@article{Nguyen2020Nov,
	author = {Nguyen, Tien-Tung and Nguyen, Toan-Van and Vu, Thai-Hoc and da Costa, Daniel Benevides and Ho, Chung Duc},
	title = {{IoT-Based Coordinated Direct and Relay Transmission With Non-Orthogonal Multiple Access}},
	journal = {IEEE Wireless Commun. Lett.},
	volume = {10},
	number = {3},
	pages = {503--507},
	year = {2020},
	month = nov,
	publisher = {IEEE},
	doi = {10.1109/LWC.2020.3035891}
}
@article{Vu2021Sep,
	author = {Vu, Thai-Hoc and Nguyen, Toan-Van and da Costa, Daniel Benevides and Kim, Sunghwan},
	title = {{Performance Analysis and Deep Learning Design of Underlay Cognitive NOMA-Based CDRT Networks With Imperfect SIC and Co-Channel Interference}},
	journal = {IEEE Trans. Commun.},
	volume = {69},
	number = {12},
	pages = {8159--8174},
	year = {2021},
	month = sep,
	publisher = {IEEE},
	doi = {10.1109/TCOMM.2021.3110209}
}
@article{Nguyen2020Dec,
	author = {Nguyen, Tien-Tung and Vu, Thai-Hoc and Nguyen, Toan-Van and da Costa, Daniel Benevides and Ho, Chung Duc},
	title = {{Underlay Cognitive NOMA-Based Coordinated Direct and Relay Transmission}},
	journal = {IEEE Wireless Commun. Lett.},
	volume = {10},
	number = {4},
	pages = {854--858},
	year = {2020},
	month = dec,
	publisher = {IEEE},
	doi = {10.1109/LWC.2020.3046779}
}

@article{Vu2021Jul,
	author = {Vu, Thai-Hoc and Nguyen, Toan-Van and Kim, Sunghwan},
	title = {{Wireless Powered Cognitive NOMA-Based IoT Relay Networks: Performance Analysis and Deep Learning Evaluation}},
	journal = {IEEE IoT J.},
	volume = {9},
	number = {5},
	pages = {3913--3929},
	year = {2021},
	month = jul,
	publisher = {IEEE},
	doi_notprint = {10.1109/JIOT.2021.3100616}
}
@article{Vu2021Feb,
	author = {Vu, Thai-Hoc and Kim, Sunghwan},
	title = {{Performance Evaluation of Power-Beacon-Assisted Wireless-Powered NOMA IoT-Based Systems}},
	journal = {IEEE IoT J.},
	volume = {8},
	number = {14},
	pages = {11655--11665},
	year = {2021},
	month = feb,
	publisher = {IEEE},
	doi_notprint = {10.1109/JIOT.2021.3058680}
}
@article{Vu2021Jun,
	author = {Vu, Thai-Hoc and Nguyen, Toan-Van and Kim, Sunghwan},
	title = {{Cooperative NOMA-Enabled SWIPT IoT Networks With Imperfect SIC: Performance Analysis and Deep Learning Evaluation}},
	journal = {IEEE IoT J.},
	volume = {9},
	number = {3},
	pages = {2253--2266},
	year = {2021},
	month = jun,
	publisher = {IEEE},
	doi_notprint = {10.1109/JIOT.2021.3091208}
}

%%%%%%%%%%%%%%%%%%%%%%%%%%%%%
@article{Dai2015Sep,
	author = {Dai, Linglong and Wang, Bichai and Yuan, Yifei and Han, Shuangfeng and Chih-lin, I. and others},
	title = {{Non-orthogonal multiple access for 5G: solutions, challenges, opportunities, and future research trends}},
	journal = {IEEE Commun. Mag.},
	volume = {53},
	number = {9},
	pages = {74--81},
	year = {2015},
	month = sep,
	publisher = {IEEE},
	doi = {10.1109/MCOM.2015.7263349}
}
@article{Mao2022Jul,
	author = {Mao, Yijie and Dizdar, Onur and Clerckx, Bruno and Schober, Robert and Popovski, Petar and others},
	title = {{Rate-Splitting Multiple Access: Fundamentals, Survey, and Future Research Trends}},
	journal = {IEEE Commun. Surv. Tutorials},
	volume = {24},
	number = {4},
	pages = {2073--2126},
	year = {2022},
	month = jul,
	publisher = {IEEE},
	doi = {10.1109/COMST.2022.3191937}
}
@article{Khasawneh2023Jul,
	author = {Khasawneh, Mahmoud and Azab, Ahmad and Alrabaee, Saed and Sakkal, Heba and Bakhit, Hossameldein Hussein},
	title = {{Convergence of IoT and Cognitive Radio Networks: A Survey of Applications, Techniques, and Challenges}},
	journal = {IEEE Access},
	volume = {11},
	pages = {71097--71112},
	year = {2023},
	month = jul,
	issn = {2169-3536},
	publisher = {IEEE},
	doi = {10.1109/ACCESS.2023.3294091}
}

%%%%% Tan


%% Full-duplex
@article{Nguyen2019MarChina,
	author = {Nguyen, Tan N. and Tran, Minh and Nguyen, Thanh-Long and Voznak, Miroslav},
	title = {{Adaptive relaying protocol for decode and forward full-duplex system over Rician fading channel: System performance analysis}},
	journal = {China Commun.},
	volume = {16},
	number = {3},
	pages = {92--102},
	year = {2019},
	month = mar,
	issn = {1673-5447},
	publisher = {IEEE},
	doi = {10.12676/j.cc.2019.03.009}
}
@article{Nguyen2022May,
	author = {Nguyen, Tan N. and Tu, Lam-Thanh and Tran, Dinh-Hieu and Phan, Van-Duc and Voznak, Miroslav and others},
	title = {{Outage Performance of Satellite Terrestrial Full-Duplex Relaying Networks With co-Channel Interference}},
	journal = {IEEE Wireless Commun. Lett.},
	volume = {11},
	number = {7},
	pages = {1478--1482},
	year = {2022},
	month = may,
	publisher = {IEEE},
	doi = {10.1109/LWC.2022.3175734}
}
%% Multi-hop
@article{TranTin2019Feb,
	author = {Tran Tin, Phu and The Hung, Dang and Nguyen, Tan N. and Duy, Tran Trung and Voznak, Miroslav},
	title = {{Secrecy Performance Enhancement for Underlay Cognitive Radio Networks Employing Cooperative Multi-Hop Transmission with and without Presence of Hardware Impairments}},
	journal = {Entropy},
	volume = {21},
	number = {2},
	pages = {217},
	year = {2019},
	month = feb,
	issn = {1099-4300},
	publisher = {Multidisciplinary Digital Publishing Institute},
	doi = {10.3390/e21020217}
}

@article{Tin2022Aug,
	author = {Tin, Phu Tran and Luan, Nguyen Thanh and Nguyen, Tan N. and Tran, Minh and Duy, Tran Trung},
	title = {{Throughput enhancement for multi-hop decode-and-forward protocol using interference cancellation with hardware imperfection}},
	journal = {Alexandria Engineering Journal},
	volume = {61},
	number = {8},
	pages = {5837--5849},
	year = {2022},
	month = aug,
	issn = {1110-0168},
	publisher = {Elsevier},
	doi = {10.1016/j.aej.2021.11.008}
}

@article{Dung2021May,
	author = {Dung, Chu Tien and Hoang, Tran Manh and Thang, Nguyen Nhu and Tran, Minh and Tran, Phuong T.},
	title = {{Secrecy performance of multi-user multi-hop cluster-based network with joint relay and jammer selection under imperfect channel state information}},
	journal = {Performance Evaluation},
	volume = {147},
	pages = {102193},
	year = {2021},
	month = may,
	issn = {0166-5316},
	publisher = {North-Holland},
	doi = {10.1016/j.peva.2021.102193}
}

%% D2D
@article{minh2024d2d,
  title={D2D Communication Network with the Assistance of Power Beacon under the Impact of Co-channel Interferences and Eavesdropper: Performance Analysis},
  author={Minh, Bui Vu and Tran, Minh and Phan, Van Duc and Hieu, Nguyen and others},
  journal={Advances in Electrical and Electronic Engineering},
  volume={21},
  number={4},
  pages={351--359},
  year={2024}
}

% Two-way
@article{Nguyen2019Mar,
	author = {Nguyen, Tan N. and Quang Minh, Tran Hoang and Tran, Phuong T. and Voznak, Miroslav and Duy, Tran Trung and others},
	title = {{Performance enhancement for energy harvesting based two-way relay protocols in wireless ad-hoc networks with partial and full relay selection methods}},
	journal = {Ad Hoc Networks},
	volume = {84},
	pages = {178--187},
	year = {2019},
	month = mar,
	issn = {1570-8705},
	publisher = {Elsevier},
	doi = {10.1016/j.adhoc.2018.10.005}
}

@article{Tin2020Feb,
	author = {Tin, Phu Tran and Nguyen, Tan N. and Tran, Minh and Trang, Tran Thanh and Sevcik, Lukas},
	title = {{Exploiting Direct Link in Two-Way Half-Duplex Sensor Network over Block Rayleigh Fading Channel: Upper Bound Ergodic Capacity and Exact SER Analysis}},
	journal = {Sensors},
	volume = {20},
	number = {4},
	pages = {1165},
	year = {2020},
	month = feb,
	issn = {1424-8220},
	publisher = {Multidisciplinary Digital Publishing Institute},
	doi = {10.3390/s20041165}
}

@article{Nguyen2018Apr,
	author = {Nguyen, Tan N. and Tran, Phuong T. and Minh, Tran Hoang Quang and Voznak, Miroslav and Sevcik, Lukas},
	title = {{Two-Way Half Duplex Decode and Forward Relaying Network with Hardware Impairment over Rician Fading Channel: System Performance Analysis}},
	journal = {ELEKTRON ELEKTROTECH},
	volume = {24},
	number = {2},
	pages = {74--78},
	year = {2018},
	month = apr,
	issn = {2029-5731},
	doi = {10.5755/j01.eie.24.2.20639}
}
%% EH
@article{Nguyen2018Jun,
	author = {Nguyen, Tan N. and Quang Minh, Tran Hoang and Tran, Phuong T. and Voz{\ifmmode\check{n}\else\v{n}\fi}{\ifmmode\acute{a}\else\'{a}\fi}k, Miroslav},
	title = {{Energy Harvesting over Rician Fading Channel: A Performance Analysis for Half-Duplex Bidirectional Sensor Networks under Hardware Impairments}},
	journal = {Sensors},
	volume = {18},
	number = {6},
	pages = {1781},
	year = {2018},
	month = jun,
	issn = {1424-8220},
	publisher = {Multidisciplinary Digital Publishing Institute},
	doi = {10.3390/s18061781}
}


@article{Hoang2020Nov,
	author = {Hoang, Tran Manh and Nguyen, Ba Cao and Thang, Nguyen Nhu and Tran, Minh and Tran, Phuong T.},
	title = {{Performance and optimal analysis of time-switching energy harvesting protocol for MIMO full-duplex decode-and-forward wireless relay networks with various transmitter and receiver diversity techniques}},
	journal = {J. Franklin Inst.},
	volume = {357},
	number = {17},
	pages = {13205--13230},
	year = {2020},
	month = nov,
	issn = {0016-0032},
	publisher = {Pergamon},
	doi = {10.1016/j.jfranklin.2020.09.037}
}

@article{Tran2024Feb,
	author = {Tran, Minh and Tu, Lam-Thanh and Minh, Bui Vu and Nguyen, Quang-Sang and Rejfek, Lubos and others},
	title = {{Security and Reliability Analysis of the Power Splitting-Based Relaying in Wireless Sensors Network}},
	journal = {Sensors},
	volume = {24},
	number = {4},
	pages = {1300},
	year = {2024},
	month = feb,
	issn = {1424-8220},
	publisher = {Multidisciplinary Digital Publishing Institute},
	doi = {10.3390/s24041300}
}

@article{Nguyen2022Jun,
	author = {Nguyen, Tan N. and Tran, Dinh-Hieu and Van Chien, Trinh and Phan, Van-Duc and Voznak, Miroslav and others},
	title = {{Security{\textendash}Reliability Tradeoff Analysis for SWIPT- and AF-Based IoT Networks With Friendly Jammers}},
	journal = {IEEE IoT J.},
	volume = {9},
	number = {21},
	pages = {21662--21675},
	year = {2022},
	month = jun,
	publisher = {IEEE},
	doi = {10.1109/JIOT.2022.3182755}
}
@article{Nguyen2019Apr,
	author = {Nguyen, Tan N. and Tran, Minh and Nguyen, Thanh-Long and Ha, Duy-Hung and Voznak, Miroslav},
	title = {{Performance Analysis of a User Selection Protocol in Cooperative Networks with Power Splitting Protocol-Based Energy Harvesting Over Nakagami-m/Rayleigh Channels}},
	journal = {Electronics},
	volume = {8},
	number = {4},
	pages = {448},
	year = {2019},
	month = apr,
	issn = {2079-9292},
	publisher = {Multidisciplinary Digital Publishing Institute},
	doi = {10.3390/electronics8040448}
}
@article{Tin2020Jan,
	author = {Tin, Phu Tran and Dinh, Bach Hoang and Nguyen, Tan N. and Ha, Duy Hung and Trang, Tran Thanh},
	title = {Power Beacon-Assisted Energy Harvesting Wireless Physical Layer Cooperative Relaying Networks: {Performance}  Analysis},
	journal = {Symmetry},
	volume = {12},
	number = {1},
	pages = {106},
	year = {2020},
	month = Jan,
	issn = {2073-8994},
	publisher = {Multidisciplinary Digital Publishing Institute},
	doi_notprint = {10.3390/sym12010106}
}
@article{Nguyen2023Jun,
	author = {Nguyen, Tan Nhat and Van Chien, Trinh and Tran, Dinh-Hieu and Phan, Van-Duc and Voznak, Miroslav and others},
	title = {{Security-Reliability Tradeoffs for Satellite{\textendash}Terrestrial Relay Networks With a Friendly Jammer and Imperfect CSI}},
	journal = {IEEE Trans. Aerosp. Electron. Syst.},
	volume = {59},
	number = {5},
	pages = {7004--7019},
	year = {2023},
	month = jun,
	publisher = {IEEE},
	doi_notprint = {10.1109/TAES.2023.3282934}
}
%%%%%%%%% SYMBIOTIC RADIO

@article{Bi2016May,
	author = {Bi, Suzhi and Zeng, Yong and Zhang, Rui},
	title = {{Wireless powered communication networks: an overview}},
	journal = {IEEE Wireless Commun.},
	volume = {23},
	number = {2},
	pages = {10--18},
	year = {2016},
	month = may,
	publisher = {IEEE},
	doi = {10.1109/MWC.2016.7462480}
}
@article{Krikidis2014Nov,
	author = {Krikidis, Ioannis and Timotheou, Stelios and Nikolaou, Symeon and Zheng, Gan and Ng, Derrick Wing Kwan and others},
	title = {{Simultaneous wireless information and power transfer in modern communication systems}},
	journal = {IEEE Commun. Mag.},
	volume = {52},
	number = {11},
	pages = {104--110},
	year = {2014},
	month = nov,
	publisher = {IEEE},
	doi = {10.1109/MCOM.2014.6957150}
}

@article{Liu2019Dec,
	author = {Liu, Wanchun and Huang, Kaibin and Zhou, Xiangyun and Durrani, Salman},
	title = {{Next generation backscatter communication: systems, techniques, and applications}},
	journal = {J. Wireless Com. Network.},
	volume = {2019},
	number = {1},
	pages = {1--11},
	year = {2019},
	month = dec,
	issn = {1687-1499},
	publisher = {SpringerOpen},
	doi = {10.1186/s13638-019-1391-7}
}
@article{janjua2021survey,
  title={Survey on symbiotic radio: A paradigm shift in spectrum sharing and coexistence},
  author={Janjua, Muhammad Bilal and Arslan, Huseyin},
  journal={arXiv preprint arXiv:2111.08948},
  year={2021}
}
@article{Liang2022Feb,
	author = {Liang, Ying-Chang and Long, Ruizhe and Zhang, Qianqian and Niyato, Dusit},
	title = {{Symbiotic Communications: Where Marconi Meets Darwin}},
	journal = {IEEE Wireless Commun.},
	volume = {29},
	number = {1},
	pages = {144--150},
	year = {2022},
	month = feb,
	publisher = {IEEE},
	doi_notprint = {10.1109/MWC.101.2100132}
}

@article{Long2019Feb,
	author = {Long, Ruizhe and Guo, Huayan and Zhang, Lin and Liang, Ying-Chang},
	title = {{Full-Duplex Backscatter Communications in Symbiotic Radio Systems}},
	journal = {IEEE Access},
	volume = {7},
	pages = {21597--21608},
	year = {2019},
	month = feb,
	issn = {2169-3536},
	publisher = {IEEE},
	doi_notprint = {10.1109/ACCESS.2019.2898474}
}

@article{Guo2019Apr,
	author = {Guo, Huayan and Liang, Ying-Chang and Long, Ruizhe and Zhang, Qianqian},
	title = {{Cooperative Ambient Backscatter System: A Symbiotic Radio Paradigm for Passive IoT}},
	journal = {IEEE Wireless Commun. Lett.},
	volume = {8},
	number = {4},
	pages = {1191--1194},
	year = {2019},
	month = apr,
	publisher = {IEEE},
	doi_notprint = {10.1109/LWC.2019.2911500}
}
@article{Long2019Nov,
	author = {Long, Ruizhe and Liang, Ying-Chang and Guo, Huayan and Yang, Gang and Zhang, Rui},
	title = {{Symbiotic Radio: A New Communication Paradigm for Passive Internet of Things}},
	journal = {IEEE IoT J.},
	volume = {7},
	number = {2},
	pages = {1350--1363},
	year = {2019},
	month = nov,
	publisher = {IEEE},
	doi_notprint = {10.1109/JIOT.2019.2954678}
}
@article{Liang2020Sep,
	author = {Liang, Ying-Chang and Zhang, Qianqian and Larsson, Erik G. and Li, Geoffrey Ye},
	title = {{Symbiotic Radio: Cognitive Backscattering Communications for Future Wireless Networks}},
	journal = {IEEE Trans. Cognit. Commun. Networking},
	volume = {6},
	number = {4},
	pages = {1242--1255},
	year = {2020},
	month = sep,
	publisher = {IEEE},
	doi_notprint = {10.1109/TCCN.2020.3023139}
}
@article{Chu2020Mar,
	author = {Chu, Zheng and Hao, Wanming and Xiao, Pei and Khalily, Mohsen and Tafazolli, Rahim},
	title = {{Resource Allocations for Symbiotic Radio With Finite Blocklength Backscatter Link}},
	journal = {IEEE IoT J.},
	volume = {7},
	number = {9},
	pages = {8192--8207},
	year = {2020},
	month = mar,
	publisher = {IEEE},
	doi_notprint = {10.1109/JIOT.2020.2980928}
}
@article{Yang2021Jun,
	author = {Yang, Haohang and Ye, Yinghui and Liang, Kai and Chu, Xiaoli},
	title = {{Energy Efficiency Maximization for Symbiotic Radio Networks With Multiple Backscatter Devices}},
	journal = {IEEE Open J. Commun. Soc.},
	volume = {2},
	pages = {1431--1444},
	year = {2021},
	month = jun,
	issn = {2644-125X},
	publisher = {IEEE},
	doi_notprint = {10.1109/OJCOMS.2021.3090836}
}


@article{Wu2021Feb,
	author = {Wu, Tuo and Jiang, Miao and Zhang, Qi and Li, Quanzhong and Qin, Jiayin},
	title = {{Beamforming Design in Multiple-Input-Multiple-Output Symbiotic Radio Backscatter Systems}},
	journal = {IEEE Commun. Lett.},
	volume = {25},
	number = {6},
	pages = {1949--1953},
	year = {2021},
	month = feb,
	publisher = {IEEE},
	doi_notprint = {10.1109/LCOMM.2021.3060468}
}
@article{Kuai2021Dec,
	author = {Kuai, Xiaoyan and Yuan, Xiaojun and Liang, Ying-Chang},
	title = {{Message-Passing Receiver Design for Multiuser Multi-Backscatter-Device Symbiotic Radio Communications}},
	journal = {IEEE Trans. Wireless Commun.},
	volume = {21},
	number = {6},
	pages = {4563--4578},
	year = {2021},
	month = dec,
	publisher = {IEEE},
	doi_notprint = {10.1109/TWC.2021.3131244}
}
@article{Yang2022Aug,
	author = {Yang, Hancheng and Ding, Haiyang and Elkashlan, Maged},
	title = {{Opportunistic Symbiotic Backscatter Communication Systems}},
	journal = {IEEE Commun. Lett.},
	volume = {27},
	number = {1},
	pages = {100--104},
	year = {2022},
	month = aug,
	publisher = {IEEE},
	doi_notprint = {10.1109/LCOMM.2022.3202362}
}
@article{Ren2023Mar,
	author = {Ren, Chao and Liu, Luchuan},
	title = {{Toward Full Passive Internet of Things: Symbiotic Localization and Ambient Backscatter Communication}},
	journal = {IEEE IoT J.},
	volume = {10},
	number = {22},
	pages = {19495--19506},
	year = {2023},
	month = mar,
	publisher = {IEEE},
	doi_notprint = {10.1109/JIOT.2023.3262779}
}
@article{Ataeeshojai2023Apr,
	author = {Ataeeshojai, Mahtab and Elliott, Robert C. and Krzymie{\ifmmode\acute{n}\else\'{n}\fi}, Witold A. and Tellambura, Chintha and Maljevi{\ifmmode\acute{c}\else\'{c}\fi}, Ivo},
	title = {{Symbiotic Backscatter Communication Underlying a Cell-Free Massive MIMO System}},
	journal = {IEEE IoT J.},
	volume = {10},
	number = {19},
	pages = {16758--16777},
	year = {2023},
	month = apr,
	publisher = {IEEE},
	doi_notprint = {10.1109/JIOT.2023.3270121}
}


@incollection{VuAug2024,
	author = {Vu, Thai-Hoc and Da Costa, Daniel Benevides and Quoc, Bao Vo Nguyen and Kim, Sunghwan},
	title = {{A Novel Paradigm Shift for Next-Generation: Symbiotic Backscatter Rate-Splitting Multiple Access Systems}},
	booktitle = {{2024 Tenth International Conference on Communications and Electronics (ICCE)}},
	journal = {Published in: 2024 Tenth International Conference on Communications and Electronics (ICCE)},
	pages = {2024--02},
	publisher = {IEEE},
	doi = {10.1109/ICCE62051.2024.10634646}
}

%%%%%%%%%%%%%%%%%%%%%%%
@article{Xu2019Jun,
	author = {Xu, Jing and Li, Jiachen and Gong, Shimin and Zhu, Kun and Niyato, Dusit},
	title = {{Passive Relaying Game for Wireless Powered Internet of Things in Backscatter-Aided Hybrid Radio Networks}},
	journal = {IEEE IoT J.},
	volume = {6},
	number = {5},
	pages = {8933--8944},
	year = {2019},
	month = jun,
	publisher = {IEEE},
	doi = {10.1109/JIOT.2019.2924977}
}
@article{Yi2024Aug,
	author = {Yi, Yibo and Hu, Xinyue and Kai, Caihong and Huang, Wei},
	title = {{Resource Allocation Design for RIS-enhanced Backscatter Wireless-powered Symbiotic Networks}},
	journal = {IEEE Trans. Cognit. Commun. Networking},
	pages = {1},
	year = {2024},
	month = aug,
	publisher = {IEEE},
	doi = {10.1109/TCCN.2024.3438363}
}

@article{Do2024Aug,
	author = {Do, Quang Vinh and Minh, Bui Vu and Nguyen, Quang-Sang and Kim, Byung-seo},
	title = {{Analysis of symbiotic backscatter empowered wireless sensors network with short-packet communications}},
	journal = {PLoS One},
	volume = {19},
	number = {8},
	pages = {e0307366},
	year = {2024},
	month = aug,
	issn = {1932-6203},
	publisher = {Public Library of Science},
	doi = {10.1371/journal.pone.0307366}
}
%%%%%%%%%%%%%%%%


@book{integral,
  title={Table of integrals, series, and products},
  author={Jeffrey, Alan and Zwillinger, Daniel},
  year={2007},
  publisher={Elsevier}
}
