# Supplementary material for: Power beacon-assisted energy harvesting symbiotic radio networks: Outage performance
Source: PLoS One. 2025 Feb 5;20(2):e0313981. doi: 10.1371/journal.pone.0313981 (PMC11798487; doi:10.1371/journal.pone.0313981)
Supplement: S2 File — (ZIP) [file pone.0313981.s002.zip › ResponseLetter.tex]

% LaTeX rebuttal letter example. 
% 
% Copyright 2019 Friedemann Zenke, fzenke.net
%
% Based on examples by Dirk Eddelbuettel, Fran and others from 
% https://tex.stackexchange.com/questions/2317/latex-style-or-macro-for-detailed-response-to-referee-report
% 
% Licensed under cc by-sa 3.0 with attribution required.

\documentclass[12pt]{article}

\usepackage{xurl}
\usepackage{fullpage}
\usepackage{xcolor,soul,color}
\usepackage{ifpdf}
\usepackage{cite}
\usepackage{amsmath,amssymb,amsfonts}
\usepackage{algorithmic}
\usepackage{graphicx, adjustbox}
\usepackage{array}
\usepackage{hyperref}
\usepackage{enumitem}
\usepackage{breqn}
\usepackage{times}
\usepackage{ upgreek }
\usepackage{textcomp}
\usepackage{multirow}
\usepackage{algorithm}
\usepackage{algorithmic}
\usepackage{caption}
\usepackage{pgfplots}
\usepackage{tkz-euclide,subfigure}
\captionsetup{font=footnotesize}
\usepackage{tikz}{\tiny }
\usepackage{dirtytalk}
\usepackage{changepage}
\usepackage{geometry} 				% for margin
	\geometry{
		left=30mm,
		right=30mm,
		top=30mm,
		bottom=30mm,
		}
  \setlength{\parindent}{0cm}
% import Eq and Section references from the main manuscript where needed
% \usepackage{xr}
% \externaldocument{manuscript}

% package needed for optional arguments
\usepackage{xifthen}
% define counters for reviewers and their points
\newcounter{editor}
\setcounter{editor}{0}
\newcounter{comment}[editor]
\setcounter{comment}{0}

\newcounter{reviewer}
\setcounter{reviewer}{0}
\newcounter{point}[reviewer]
\setcounter{point}{0}

% This refines the format of how the reviewer/point reference will appear.
\renewcommand{\thecomment}{P\,.\arabic{comment}} 

\renewcommand{\thepoint}{P.~\arabic{point}}

\newcommand{\journalsection}{\bigskip 
	\section*{Journal requirements}}
 
% command declarations for reviewer points and our responses
\newcommand{\editorsection}{
	\section*{Editor Comments to the Author}}

\newcommand{\reviewersection}{\stepcounter{reviewer} \bigskip 
	\section*{Comments to the Author}}
 
\newenvironment{comment}
{\refstepcounter{comment} \bigskip \noindent {\textbf{Point~\thecomment} } ---\ }
{\par }

\newenvironment{point}
{\refstepcounter{point} \bigskip \noindent {\textbf{Point~\thepoint} } ---\ }
{\par }

\newcommand{\shortpoint}[1]{\refstepcounter{point}  \bigskip \noindent 
	{\textbf{Reviewer~Point~\thepoint} } -#1\par }

%%%%%%%%%%%
\newenvironment{response}
{\medskip \noindent \textbf{Author Response}:\  }
{\medskip }


\newcommand{\shortreply}[2][]{\medskip \noindent 
	\textbf{Reply}:\  #2
		\ifthenelse{\equal{#1}{}}{}{ \hfill \footnotesize (#1)}%
\medskip }

\newenvironment{reviewera}
{\medskip \noindent \textbf{Reviewer \#1}:\  }
{\medskip }
\newenvironment{reviewerb}
{\medskip \noindent \textbf{Reviewer \#2}:\  }
{\medskip }

 % Notation

\newcommand{\pow}{\textsf{P}}
\newcommand{\src}{\textsf{S}}
\newcommand{\sca}{\textsf{B}}
\newcommand{\des}{\textsf{D}}

\newcommand{\ps}{\textsf{PS}}
\newcommand{\sr}{\textsf{SB}}
\newcommand{\sd}{\textsf{SD}}
\newcommand{\rd}{\textsf{BD}}
\newcommand{\pout}{p_{\rm out}}


\begin{document}

	\section*{Response to the Reviewers}
	% General intro text goes here
	\textit{Original Manuscript ID:} \textbf{PONE-D-24-42263}
	\\
	\textit{Original Article Title:} \textbf{Power Beacon-Assisted Energy Harvesting Symbiotic Radio
Networks: Outage Performance}
	\\
	\textit{To:} The Editor of PLOS ONE
	\\
	\textit{Re:} Response to reviewers
	\\
	\\
	Dear Editor Daosen Zhai,
    \\
    \\
	Thank you for allowing us to perform a revision to our manuscript. We have carefully considered all the reviewers' comments and addressed all the comments with the following key updates:
	\begin{itemize}
         \item  We have improved the discussion of related work in Section 1.1.
        
        \item  We have added proper references to Section 1.2 to highlight the motivation of this work.  

     \item  We have added Fig.~4 and the corresponding discussion to highlight the proposed system. 

     \item  We have updated a title for one curve (missed in the previous version) in Fig.~7. 

     \item  We have added appropriate explanations for the key findings from the numerical results to help our conclusion more clearly.
     
	\end{itemize}
	
	We are uploading a revised manuscript with changes highlighted in blue and the point-by-point responses to the comments (below).
	
	Further, we would like the editor to assign our article to the same set of reviewers for further review. We are looking forward to receiving your comments. 
	
	
	Best regards,
	\\
	\\
	\textbf{Authors:} \textit{The Authors}

\newpage


\journalsection

\begin{point} Please ensure that your manuscript meets PLOS ONE's style requirements, including those for file naming. The PLOS ONE style templates can be found at 
\\
\url{https://journals.plos.org/plosone/s/file?id=wjVg/PLOSOne_formatting_sample_main_body.pdf}
\\and\\
\url{https://journals.plos.org/plosone/s/file?id=ba62/PLOSOne_formatting\_sample\_title\_aut hors\_affiliations.pdf}
\end{point}

\begin{response}
We confirm that our manuscript has been correctly constructed according to PLOS ONE requirements, with Latex Template Version 3.6 Aug 2022 downloaded from \url{https://journals.plos.org/plosone/s/latex}.
\end{response}
\hrule


\begin{point} {Please note that PLOS ONE has specific guidelines on code sharing for submissions in which author-generated code underpins the findings in the manuscript. In these cases, all author-generated code must be made available without restrictions upon publication of the work. Please review our guidelines at\\ 
\url{https://journals.plos.org/plosone/s/materials-and-software-sharing\#loc-sharing-code}\\
and ensure that your code is shared in a way that follows best practice and facilitates reproducibility and reuse.}
\end{point}

\begin{response}
We confirm this requirement. Code sharing has been included in submissions.
\end{response}
 \hrule
 
\begin{point} {We note that the grant information you provided in the ‘Funding Information’ and ‘Financial Disclosure’ sections do not match. 
 %
When you resubmit, please ensure that you provide the correct grant numbers for the awards you received for your study in the ‘Funding Information’ section.}
\end{point}

\begin{response}
We confirm that we have acted appropriately according to PLOS ONE requirements. \hl{Pay attention}
\end{response}
 \hrule
 
\begin{point}
\begin{enumerate}
    \item  {Thank you for stating the following financial disclosure:}
    \begin{itemize}
    \item[] {“This research is funded by the European Union within the REFRESH project - Research Excellence For Region Sustainability and High-tech Industries ID No. CZ.10.03.
    01/00/22_003/0000048 of the European Just Transition Fund and by the Ministry of Education, Youth and Sports of the Czech Republic (MEYS CZ) through the project SGS ID No. SP 061/2024 conducted by VSB - Technical University of Ostrava.”}
\end{itemize}

\item  {Please state what role the funders took in the study.  If the funders had no role, please state: ``The funders had no role in study design, data collection and analysis, decision to publish, or preparation of the manuscript.''} 

\item \textit{If this statement is not correct you must amend it as needed.} 

\item  {Please include this amended Role of Funder statement in your cover letter; we will change the online submission form on your behalf.}

\end{enumerate}

\end{point}

\begin{response}
We confirm that we have acted appropriately according to PLOS ONE requirements. \hl{Pay attention}
\end{response}
 \hrule
 
\begin{point} 

\begin{enumerate}
    \item Thank you for stating the following in the Acknowledgments Section of your manuscript: 
    \begin{itemize}
    \item[] {“This research is funded by the European Union within the REFRESH project - Research Excellence For Region Sustainability and High-tech Industries ID No. CZ.10.03.
    01/00/22_003/0000048 of the European Just Transition Fund and by the Ministry of Education, Youth and Sports of the Czech Republic (MEYS CZ) through the project SGS ID No. SP 061/2024 conducted by VSB - Technical University of Ostrava.”} 
\end{itemize}

\item We note that you have provided funding information that is not currently declared in your Funding Statement. However, funding information should not appear in the Acknowledgments section or other areas of your manuscript. We will only publish funding information present in the Funding Statement section of the online submission form. 
Please remove any funding-related text from the manuscript and let us know how you would like to update your Funding Statement. Currently, your Funding Statement reads as follows: 
``The author(s) received no specific funding for this work''
\end{enumerate}


\end{point}

\begin{response}
We confirm that we have acted appropriately according to PLOS ONE requirements. \hl{Pay attention}
\end{response}
 \hrule
 
\begin{point}
{All PLOS journals now require all data underlying the findings described in their manuscript to be freely available to other researchers, either 1. In a public repository, 2. Within the manuscript itself, or 3. Uploaded as supplementary information.
This policy applies to all data except where public deposition would breach compliance with the protocol approved by your research ethics board. If your data cannot be made publicly available for ethical or legal reasons (e.g., public availability would compromise patient privacy), please explain your reasons on resubmission and your exemption request will be escalated for approval.}

\end{point}

\begin{response}
We confirm PLOS ONE requirements. Code sharing has been included in resubmission. \hl{Pay attention}
\end{response}
\newpage

% Let's start point-by-point with Editor
\editorsection

\begin{comment}
{Based on the reviewers' comments, publication of the paper in its present form is not recommended. Some revision suggestions are provided. It is recommended that you revise and resubmit your manuscript in accordance with the comments.}
\end{comment}

\begin{response}
We thank you very much for the precious time you invested in handling our work and collecting valuable and helpful comments from the two reviewers. 
\end{response}

\newpage

% Let's start point-by-point with Reviewer 1
\reviewersection
 
\begin{point} 
Is the manuscript technically sound, and do the data support the conclusions?
\par
\begin{itemize}
    \item[]  The manuscript must describe a technically sound piece of scientific research with data that supports the conclusions. Experiments must have been conducted rigorously, with appropriate controls, replication, and sample sizes. The conclusions must be drawn appropriately based on the data presented.
\end{itemize}
\end{point} 

\begin{reviewera} 
Yes.
\end{reviewera}
\begin{reviewerb} 
Yes.
\end{reviewerb}

\begin{response}
Thank you.
\end{response}
 %%%%%%%%%%%%%%%%%%%%%
 \hrule
\begin{point} 
Has the statistical analysis been performed appropriately and rigorously?
\end{point} 

\begin{reviewera} 
Yes.
\end{reviewera}
\begin{reviewerb} 
Yes.
\end{reviewerb}

\begin{response}
Thank you.
\end{response}

%%%%%%%%%%%%%%%%%%%%%
 \hrule
\begin{point} 
Have the authors made all data underlying the findings in their manuscript fully available?

\begin{itemize}
    \item[] The \href{https://journals.plos.org/plosone/s/materials-software-and-code-sharing}{PLOS Data policy} requires authors to make all data underlying the findings described in their manuscript fully available without restriction, with rare exception (please refer to the Data Availability Statement in the manuscript PDF file). The data should be provided as part of the manuscript or its supporting information, or deposited to a public repository. For example, in addition to summary statistics, the data points behind means, medians and variance measures should be available. If there are restrictions on publicly sharing data—e.g. participant privacy or use of data from a third party—those must be specified
\end{itemize}
\end{point} 

\begin{reviewera} 
No.
\end{reviewera}
\begin{reviewerb} 
Yes.
\end{reviewerb}

\begin{response}
Thank you. In this resubmission, we have included code sharing to support reproducing the result in the article.
\end{response}
 \hrule

%%%%%%%%%%%%%%%%%%%%%
 
\begin{point} 
Is the manuscript presented in an intelligible fashion and written in standard English?
\begin{itemize}
    \item[] PLOS ONE does not copyedit accepted manuscripts, so the language in submitted articles must be clear, correct, and unambiguous. Any typographical or grammatical errors should be corrected at revision, so please note any specific errors here.
\end{itemize}

\end{point} 

\begin{reviewera} 
Yes.
\end{reviewera}
\begin{reviewerb} 
Yes.
\end{reviewerb}

\begin{response}
Thank you.
\end{response}
 \hrule
%%%%%%%%%%%%%%%%%%%%%
 
\begin{point} 
Review Comments to the Author
 \begin{itemize}
     \item[] Please use the space provided to explain your answers to the questions above. You may also include additional comments for the author, including concerns about dual publication, research ethics, or publication ethics. (Please upload your review as an attachment if it exceeds 20,000 characters). 
 \end{itemize}

\end{point} 

\begin{reviewera} 
\begin{enumerate}
    \item Is the manuscript technically sound, and do the data support the conclusions?
    \begin{itemize}
    \item[]  In response to the issue of limited energy in wireless communication networks, this manuscript proposes a power beacon-assisted energy-harvesting symbiotic radio communication model to improve spectral transmission efficiency and energy efficiency. To evaluate the performance of the model, the paper designs a coexistence outage probability (COP) metric, provides a rigorous mathematical derivation, and validates the effectiveness of this metric through simulation analysis.

\end{itemize}

\item  Has the statistical analysis been performed appropriately and rigorously?
\begin{itemize}
    \item[]  The manuscript uses the proposed COP metric to verify the performance of the power beacon-assisted energy-harvesting symbiotic radio communication model, showing that the error decoding probability of this model is less than 10\%. However, the proposed communication model has not been compared with other communication models, which prevents showcasing the improvement in energy efficiency brought by the power beacon-assisted energy-harvesting symbiotic radio communication model.
\end{itemize}

\item  Have the authors made all data underlying the findings in their manuscript fully available?

\begin{itemize}
    \item[]  The data used in the manuscript have not been made publicly available. The stated reason is ``Data cannot be shared publicly because of copyright. Data are available from personal (contact Tan N. Nguyen) for researchers who meet the criteria for access to confidential data.''
\end{itemize}

\item Is the manuscript presented in an intelligible fashion and written in standard English?
\begin{itemize}
    \item[]  The English expression in the manuscript is relatively fluent, with no obvious grammatical errors. However, certain parts could be more standardized. For example, “The first approach is to consider non-orthogonal multiple access/rate-splitting...” in section 1, “considerations of” can be changed to "consider". “In [47], the authors proposed a novel symbiotic rate-splitting multiple access communication paradigm...” in section 1.1, “multiple access” should be changed to "multiple-access".
\end{itemize}

\end{enumerate}

\end{reviewera}

\begin{response}
We are pleased that \textbf{Reviewer~\#1} was supportive of our manuscript and acknowledged the timeliness and interest of our research. In response to your comments 2-4 in this review round, we have made further revisions to the manuscript. Details are as follows:

\begin{enumerate}
    \item We would like to emphasize that our investigation is the first study that focuses on the lack of energy issue of the primary network deployment, which is commonly assumed to be no restriction in the existing works [35-37,39-49]. And, this has been mentioned in the previous manuscript submission:
    \begin{itemize}
    \item[] \textit{This is the time when symbiotic backscatter radio communication paradigms [51] have become a promising alternative in achieving spectrum utilization efficiently while facilitating the energy consumption issue. However, realizing the symbiotic backscatter radio communication paradigm mostly relies on the availability of the primary network deployment. To the best of the author's knowledge, there are very rare investigations of a situation that which the primary network is constrained by an energy budget, particularly in the context of IoTs where the commonality of limited energy IoT sources is natural.}
\end{itemize}
However, due to a lack of emphasis on the references [35-37,39-49], which might not highlight this work, we have therefore updated this point as
 \begin{itemize}
    \item[]\underline{\textbf{Section 1.2, page 3/16:}}
    
    \item[]{\color{blue}However, realizing the symbiotic backscatter radio communication paradigm mostly relies on the availability of the primary network deployment [35-37,39-49].}
\end{itemize}
On the other hand, since this is the first investigation of the feasibility of our proposed method, it is quite difficult for us to include additional energy harvesting solution comparisons without existing in the literature. Therefore, to highlight the paper to the best of our capability, we would like to include a performance comparison of two benchmark schemes: 1) the destination only decodes signal sent by the source and 2) the destination only decodes signal sent by the backscatter device.
\begin{itemize}
    \item[]\underline{\textbf{Section 4, page 10/16, figure 4:}}

    \begin{figure}[H]
	\centering\setcounter{figure}{3}
	\includegraphics[width = 0.6\linewidth]{Photo/OPvsSNR_Comparision.eps}
	\caption{\color{blue}COP versus $\Psi$ in dB under settings of $\beta = \alpha = \gamma_{\rm th} = 0.25$.}
	\label{fig4}
\end{figure}

    \item[]{\color{blue}In Fig.~\ref{fig4}, we plot the COP performance of the proposed system versus two benchmark schemes. The first benchmark scheme considers the destination with source information decoding only, while the second one assumes the destination with backscattering signal decoding only. As observed, when the destination functions with only source information decoding, its outage probability improves significantly at low and moderate values of $\Psi$ and becomes saturated at high $\Psi$. This is because, at low levels of $\Psi$, the signal transmitted by the source is stronger than the backscattering interference.
%
Conversely, when the destination operates with only backscattering signal decoding, its reception suffers from strong interference emitted by the source node, increasing the outage probability. Meanwhile, the proposed symbiotic system (which performs dual functions of source and backscatter decoding) achieves better outage performance than benchmark scheme 2, although it is slightly reduced compared to benchmark scheme 1. Therefore, considering the benefits of dual functions, our proposed symbiotic scheme shows significant promise for the future development of wireless communication systems. To capture more useful information for this proposed system design, let us study key system parameters' impacts.}
\end{itemize}

\item In this resubmission, we have included code sharing to support reproducing the result in this work required by PLOS ONE.

\item We have improved the English writing in the revised manuscript according to your comments as follows:
\begin{itemize}
    \item[]\underline{\textbf{Section 1, page 2/16, paragraph 1:}}

    \item[]{\color{blue}The first approach is to consider non-orthogonal multiple-access/rate-splitting [3] to enable multi-user transmission simultaneously within the power domain [4], instead of exploiting time and frequency resources.}

    \item[]\underline{\textbf{Section 1.1, page 3/16, paragraph 1:}}
    \item[]{\color{blue}Additionally, a novel symbiotic rate-splitting multiple-access communication paradigm was proposed to enhance spectral efficiency, supported by efficient beamforming design strategies [49].}
\end{itemize}

\end{enumerate}

\end{response}

\textbf{We would like to express our sincere appreciation to Reviewer~\#1 for the valuable time spent reviewing our work. We hope that Reviewer~\#1 will find our responses satisfactory and the revised version of our work acceptable for publication in PLOS ONE.}

\vspace{30pt}

\begin{reviewerb} 
This paper proposes a novel communication model, namely power beacon-assisted energy-harvesting symbiotic radio to improve spectral efficiency transmission and energy efficiency. The relevant analysis and conclusion have certain value. But the following issues should be carefully addressed.
\begin{enumerate}
    \item The value of COP does not differ much when the reflection coefficient is large or small, so why you say “optimizing the reflection coefficient could effectively improve the COP performance”? Please state this conclusion more precisely.

   \item Another obvious problem with this paper is lack of sufficient explanation of the simulation results. You need to explain your simulation results in detail and why you got such results.

  \item 1.1 Related Existing Works: The presentation of existing work is simply stacked rather than presented logically, and there is a lack of a summarizing overview of the current state of the existing works.
  
  \item  “PS” should be “ES” in Equation (3).

  \item The curves are incompletely labeled in Fig. 6.

  \item There are no spaces at the beginning of paragraphs following the heading
\end{enumerate}
\end{reviewerb} 

\begin{response}
We are pleased that \textbf{Reviewer~\#2} was supportive of our manuscript and acknowledged the timeliness and interest of our research. In response to your comments in this review round, we have made further revisions to the manuscript. Details are as follows:

\begin{enumerate}
    \item The value of COP with the impact of reflection coefficient is made based on the observation involving Figure 6 as follows:
    \begin{itemize}
        \item[] ``\textit{Fig.~6 shows that the COP of $\des$ decreases with $\beta$ varying from 0 to 0.3 and then linearly increases. This is because a smaller value $\beta$ results in better decoding $c(t)$; however, the more pronounced increment of $\beta$ causes a higher interference for decoding $s(t)$, leading to an increase in the COP of $\des$. Clearly, there is a trade-off in setting $\beta$ to achieve the optimal COP performance of $\des$, where finding the optimal value $\beta$ can be effectively obtained using the Golden-section search method [31].}"
    \end{itemize}
    To make this point more clearly, we have revised this conclusion as follows:
    
     \begin{itemize}
    \item[] \underline{\textbf{Section 5, page 12/16:}}

            {\color{blue}Moreover, it was also revealed that the COP is a convex function of the reflection coefficient shown by Figure~7, where the COP tends to decrease and then increase with the increase of the reflection coefficient. Therefore, by optimizing the reflection coefficient, the COP performance could be improved.} 
  \end{itemize}

  \item We have provided the method to produce simulation results as follows: 
    
     \begin{itemize}
    \item[] \underline{\textbf{Section 4, page 9/16:}}

    {\color{blue}Herein, the Monte-Carlo simulation approach is used for simulation results by generating $10^3$ channel realizations for complex random Rayleigh variables $h_{\rm X}$, then putting them into the SINR in (5) and SNR in (6) to evaluate the end-to-end outcome in (7), and finally count on the COP based on the definition (8) by averaging outage event samples (i.e., dividing the total number of obtained outage event for the total test samples $10^3$).}

  \end{itemize}
  
    \item We have updated the related works as follows:

    \begin{itemize}
    \item[] \underline{\textbf{Section 1.1, pages 2 + 3/16:}}
    
    {\color{blue}The existing body of work on SBR has seen remarkable advancements, beginning with early investigations where BDs rely on the incident primary signal to transmit its messages via the backscatter modulation without the need for active RF components [35]. This foundational work paved the way for a new SBR model, which allows the passive full-duplex BD to become parasitic during the active main transmission while improving the latency and spectral efficiency over the conventional broadcast channel model [36]. The study of cooperative paradigms introduced practical transmission schemes (commensal, parasitic, and competitive), with theoretical analyses under specific fading states [37]. Likewise, opportunistic commensal and parasitic mechanisms were proposed for pairing BD to not only strengthen the primary transmission but also improve the backscatter one [39].

    Systematic reviews have been instrumental in addressing key challenges, such as enhancing backscattering links, achieving reliable communications through joint decoding, and leveraging reconfigurable intelligent surfaces (RIS) to capture primary transmitter signals [40]. Further research delved into non-cooperative and cooperative SBR systems with finite blocklength channel codes, deriving average achievable rates for both direct and backscatter links [41] or the approximated block-error rate combined with guidelines on how to get the simple asymptotic formulation [42].
    
    Optimization efforts have focused on maximizing energy efficiency by jointly optimizing primary transmit power, reflection coefficients, and time-splitting coefficients in parasitic and commensal SBR systems with multiple BD deployments [43]. Advanced techniques have introduced multiple-input-multiple-output systems to enhance capacity rates [44] and cell-free massive multiple-input multiple-output systems to improve spectrum efficiency [45], supported by novel receiver designs for channel state information (CSI) acquisition [46].
    
    Recent innovations have been particularly exciting, with hybrid backscatter and wireless power transfer schemes coupled with RIS to reduce energy consumption and maximize system throughput [47]. Symbiotic localization and AmBAC architectures have been developed to achieve mutual benefits in the sensing and communication stages [48]. Additionally, a novel symbiotic rate-splitting multiple-access communication paradigm was proposed to enhance spectral efficiency, supported by efficient beamforming design strategies [49].
    
    These advancements collectively highlight the transformative potential of SBR in modern communication systems, paving the way for practical applications in IoT and beyond. The continuous evolution and innovation in this field underscore its significance and promise for future technological developments.}

    \end{itemize}

    \item We have updated equation 3 as follows:
    \begin{itemize}
    \item[] \underline{\textbf{Section 2, page 3/16, equation 3:}}
    
    \begin{align}\color{blue}\setcounter{equation}{2}
    P_{\src} = \frac{ E_{\src}}{(1-\alpha)T}  = \frac{\alpha \eta T  P_{\pow} |h_{\ps}|^2}{(1-\alpha)T} = \kappa P_{\pow} |h_{\ps}|^2, \quad \kappa \triangleq \alpha \eta/(1-\alpha).
\end{align} 
\end{itemize}

\item We have updated Figure 7 (Figure 6 in the previous version) as follows:
\begin{itemize}
    \item[]\underline{\textbf{Section 4, page 11/16, Figure 7:}}

    \begin{figure}[H]
	\centering\setcounter{figure}{6}
	\includegraphics[width = 0.6\linewidth]{Photo/OPvsBeta.eps}
	\caption{COP versus $\beta$ under settings of the time-splitting coefficient $\alpha = 0.25,0.75$. }
	\label{fig7}
 
\end{figure}

\end{itemize}
\item We would like to clarify that this manuscript has been already made based on the standard  Latex Template Version 3.6 Aug 2022 produced by PLOS ONE at \url{https://journals.plos.org/plosone/s/latex}. Therefore, the issue of no spacing at the beginning of the paragraph after the heading section is not our fault, and such a change may violate the requirements of PLOS ONE. However, to respond to Reviewer~\#2's suggestion, we have updated the revised manuscript with the spacing at the beginning of the paragraph after all the heading section.

\end{enumerate}
\end{response}

\textbf{We would like to express our sincere appreciation to Reviewer~\#2 for the valuable time spent reviewing our work. We hope that Reviewer~\#2 will find our responses satisfactory and the revised version of our work acceptable for publication in PLOS ONE.}
\vspace{5pt}

 \hrule
 
\begin{point} 
\begin{itemize}
    \item[] PLOS authors have the option to publish the peer review history of their article (\href{https://journals.plos.org/plosone/s/editorial-and-peer-review-process#loc-peer-review-history}{what does this mean?}). If published, this will include your full peer review and any attached files.
    
   \item[] If you choose “no”, your identity will remain anonymous but your review may still be made public.

   \item[] Do you want your identity to be public for this peer review? For information about this choice, including consent withdrawal, please see our \href{https://plos.org/privacy-policy/}{Privacy Policy}.
\end{itemize}

\end{point} 

\begin{reviewera} 
No.
\end{reviewera}
\begin{reviewerb} 
No.
\end{reviewerb}

\begin{response}
Thank you for taking invaluable time to review our work. We sincerely appreciate your contributions.
\end{response}
\newpage
\clearpage


% \bibliographystyle{IEEEtran}
% \bibliography{citation.bib}


\end{document}
