# Supplementary material for: Power beacon-assisted energy harvesting symbiotic radio networks: Outage performance
Source: PLoS One. 2025 Feb 5;20(2):e0313981. doi: 10.1371/journal.pone.0313981 (PMC11798487; doi:10.1371/journal.pone.0313981)
Supplement: S2 File — (ZIP) [file pone.0313981.s002.zip › Revised_Manuscript.tex]

% Template for PLoS
% Version 3.6 Aug 2022
%
% % % % % % % % % % % % % % % % % % % % % %
%
% -- IMPORTANT NOTE
%
% This template contains comments intended 
% to minimize problems and delays during our production 
% process. Please follow the template instructions
% whenever possible.
%
% % % % % % % % % % % % % % % % % % % % % % % 
%
% Once your paper is accepted for publication, 
% PLEASE REMOVE ALL TRACKED CHANGES in this file 
% and leave only the final text of your manuscript. 
% PLOS recommends the use of latexdiff to track changes during review, as this will help to maintain a clean tex file.
% Visit https://www.ctan.org/pkg/latexdiff?lang=en for info or contact us at latex@plos.org.
%
%
% There are no restrictions on package use within the LaTeX files except that no packages listed in the template may be deleted.
%
% Please do not include colors or graphics in the text.
%
% The manuscript LaTeX source should be contained within a single file (do not use \input, \externaldocument, or similar commands).
%
% % % % % % % % % % % % % % % % % % % % % % %
%
% -- FIGURES AND TABLES
%
% Please include tables/figure captions directly after the paragraph where they are first cited in the text.
%
% DO NOT INCLUDE GRAPHICS IN YOUR MANUSCRIPT
% - Figures should be uploaded separately from your manuscript file. 
% - Figures generated using LaTeX should be extracted and removed from the PDF before submission. 
% - Figures containing multiple panels/subfigures must be combined into one image file before submission.
% For figure citations, please use "Fig" instead of "Figure".
% See http://journals.plos.org/plosone/s/figures for PLOS figure guidelines.
%
% Tables should be cell-based and may not contain:
% - spacing/line breaks within cells to alter layout or alignment
% - do not nest tabular environments (no tabular environments within tabular environments)
% - no graphics or colored text (cell background color/shading OK)
% See http://journals.plos.org/plosone/s/tables for table guidelines.
%
% For tables that exceed the width of the text column, use the adjustwidth environment as illustrated in the example table in text below.
%
% % % % % % % % % % % % % % % % % % % % % % % %
%
% -- EQUATIONS, MATH SYMBOLS, SUBSCRIPTS, AND SUPERSCRIPTS
%
% IMPORTANT
% Below are a few tips to help format your equations and other special characters according to our specifications. For more tips to help reduce the possibility of formatting errors during conversion, please see our LaTeX guidelines at http://journals.plos.org/plosone/s/latex
%
% For inline equations, please be sure to include all portions of an equation in the math environment.  For example, x$^2$ is incorrect; this should be formatted as $x^2$ (or $\mathrm{x}^2$ if the romanized font is desired).
%
% Do not include text that is not math in the math environment. For example, CO2 should be written as CO\textsubscript{2} instead of CO$_2$.
%
% Please add line breaks to long display equations when possible in order to fit size of the column. 
%
% For inline equations, please do not include punctuation (commas, etc) within the math environment unless this is part of the equation.
%
% When adding superscript or subscripts outside of brackets/braces, please group using {}.  For example, change "[U(D,E,\gamma)]^2" to "{[U(D,E,\gamma)]}^2". 
%
% Do not use \cal for caligraphic font.  Instead, use \mathcal{}
%
% % % % % % % % % % % % % % % % % % % % % % % % 
%
% Please contact latex@plos.org with any questions.
%
% % % % % % % % % % % % % % % % % % % % % % % %

\documentclass[10pt,letterpaper]{article}
\usepackage[top=0.85in,left=2.75in,footskip=0.75in]{geometry}

% amsmath and amssymb packages, useful for mathematical formulas and symbols
\usepackage{amsmath,amssymb}

% Use adjustwidth environment to exceed column width (see example table in text)
\usepackage{changepage}

% textcomp package and marvosym package for additional characters
\usepackage{textcomp,marvosym}

% cite package, to clean up citations in the main text. Do not remove.
\usepackage{cite}

% Use nameref to cite supporting information files (see Supporting Information section for more info)
\usepackage{nameref,hyperref}

% line numbers
\usepackage[right]{lineno}

% ligatures disabled
\usepackage[nopatch=eqnum]{microtype}
\DisableLigatures[f]{encoding = *, family = * }

% color can be used to apply background shading to table cells only
\usepackage[table]{xcolor}

% array package and thick rules for tables
\usepackage{array}

% create "+" rule type for thick vertical lines
\newcolumntype{+}{!{\vrule width 2pt}}

% create \thickcline for thick horizontal lines of variable length
\newlength\savedwidth
\newcommand\thickcline[1]{%
  \noalign{\global\savedwidth\arrayrulewidth\global\arrayrulewidth 2pt}%
  \cline{#1}%
  \noalign{\vskip\arrayrulewidth}%
  \noalign{\global\arrayrulewidth\savedwidth}%
}

% \thickhline command for thick horizontal lines that span the table
\newcommand\thickhline{\noalign{\global\savedwidth\arrayrulewidth\global\arrayrulewidth 2pt}%
\hline
\noalign{\global\arrayrulewidth\savedwidth}}


% Remove comment for double spacing
%\usepackage{setspace} 
%\doublespacing

% Text layout
\raggedright
\setlength{\parindent}{0.5cm}
\textwidth 5.25in 
\textheight 8.75in

% Bold the 'Figure #' in the caption and separate it from the title/caption with a period
% Captions will be left justified
\usepackage[aboveskip=1pt,labelfont=bf,labelsep=period,justification=raggedright,singlelinecheck=off]{caption}
\renewcommand{\figurename}{Fig}

% Use the PLoS provided BiBTeX style
\bibliographystyle{plos2015}

% Remove brackets from numbering in List of References
\makeatletter
\renewcommand{\@biblabel}[1]{\quad#1.}
\makeatother


% Header and Footer with logo
\usepackage{lastpage,fancyhdr,graphicx}
\usepackage{epstopdf}
%\pagestyle{myheadings}
\pagestyle{fancy}
\fancyhf{}
%\setlength{\headheight}{27.023pt}
%\lhead{\includegraphics[width=2.0in]{PLOS-submission.eps}}
\rfoot{\thepage/\pageref{LastPage}}
\renewcommand{\headrulewidth}{0pt}
\renewcommand{\footrule}{\hrule height 2pt \vspace{2mm}}
\fancyheadoffset[L]{2.25in}
\fancyfootoffset[L]{2.25in}
\lfoot{\today}

%% Include all macros below

\newcommand{\lorem}{{\bf LOREM}}
\newcommand{\ipsum}{{\bf IPSUM}}

%% END MACROS SECTION
\usepackage{subfiles} 
\usepackage{amsthm}

%% Include all macros below
\newcommand{\PT}{\text{PT}}
\newcommand{\PR}{\text{PR}}
\newcommand{\IR}{\text{IR}}
\newcommand{\BD}{\text{BD}} 

\newtheorem{theorem}{Theorem}
\newtheorem{remark}{Remark}
\newtheorem{lemma}{Lemma}
%%%%%% Load Self Define --->
 
% Notation

\newcommand{\pow}{\textsf{P}}
\newcommand{\src}{\textsf{S}}
\newcommand{\sca}{\textsf{B}}
\newcommand{\des}{\textsf{D}}

\newcommand{\ps}{\textsf{PS}}
\newcommand{\sr}{\textsf{SB}}
\newcommand{\sd}{\textsf{SD}}
\newcommand{\rd}{\textsf{BD}}
\newcommand{\pout}{p_{\rm out}}

\usepackage{ragged2e}
\justifying

% Mathematical

%redefine lambda
\usepackage[T1]{fontenc}
\renewcommand\rmdefault{ptm}
\DeclareSymbolFont{myletters}{OML}{ztmcm}{m}{it}
\DeclareMathSymbol{\lamda}{\mathord}{myletters}{"15}

\newcommand{\snr}{\overline{\gamma}}
\newcommand{\op}{p_{\rm op}}

\newcommand{\calK}{\mathcal{K}}
\newcommand{\calG}{\textsf{G}}
\newcommand{\calW}{\textsf{W}}

\newcommand{\etal}{\emph{et al.~}}

\begin{document}
\vspace*{0.2in}


\begin{flushleft}
{\Large
\textbf\newline{Power Beacon-Assisted Energy Harvesting Symbiotic Radio Networks: Outage Performance} 
}
\newline\\
Tran Cong~Hung\textsuperscript{1},
Bui Vu~Minh\textsuperscript{2},
Tan N.~Nguyen\textsuperscript{3*}, and
Miroslav~Voznak\textsuperscript{4}
\\
\bigskip
\textbf{1} Dean of School of Computer Science \& Engineering, The SaiGon Internaltional
University, Ho Chi Minh City, Vietnam; email: tranconghung@siu.edu.vn
\\
\textbf{2} Faculty of Engineering and Technology, Nguyen Tat Thanh University Ho Chi Minh City, Vietnam; email: bvminh@ntt.edu.vn
\\
\textbf{3} Communication and Signal Processing Research Group, Faculty of Electrical and Electronics Engineering, Ton Duc Thang University, Ho Chi Minh City, Vietnam
\\
\textbf{4} Faculty of Electrical Engineering and Computer Science, VSB-Technical University of Ostrava, 17. listopadu 2172/15, 708 00, Ostrava, Czechia
\\
\bigskip
% Use the asterisk to denote corresponding authorship and provide email address in note below.
* nguyennhattan@tdtu.edu.vn
\end{flushleft}
% Please keep the abstract below 300 words
\section*{Abstract}
The evolution of next-generation Internet-of-Things (IoT) in recent years exhibits a unique segment that wireless communication paradigms are oriented towards not only improved spectral efficiency transmission but also energy efficiency. This paper addresses these critical issues by proposing a novel communication model, namely power beacon-assisted energy-harvesting symbiotic radio. In particular, the limited energy primary IoT source communicates with its destination by first harvesting energy from a dedicated power beacon and then performing information exchange, while the backscatter device communicates by exploiting the available radio frequency emitted by the primary IoT source. The destination uses successive interference cancellation mechanisms to decode both its received signals. To assess the performance quality of the proposed communication model, we theoretically derive the coexistence outage probability (COP) in terms of highly accurate expressions and upper-bound and lower-bound approximations.  Subsequently, we carry out a series of numerical results to verify the developed theory frameworks on the one hand, and on the other hand, analyze the COP performance against the variations of system key parameters (transmit signal-to-noise ratio, the time-splitting coefficient, the energy conversion efficiency factor, the reflection coefficient, and the coexistent decoding threshold). Our numerical results demonstrate that the proposed communication model can potentially work well in practices with reliable communication over 90\% (COP is less than 0.1). Additionally, it also demonstrates that optimizing the reflection coefficient at the backscatter device can facilitate achieving minimal COP performance.
\linenumbers

\section{Introduction}
\label{sec1}
\subfile{Structure/Section1_update}


\section{System Model Description}\label{sec2}
\subfile{Structure/Section2_update}


\section{Performance Analysis}\label{sec3}
\subfile{Structure/Section3}

\section{Numerical Results and Discussions}\label{sec4}
\subfile{Structure/Section4_update}

\section{Conclusion}\label{sec5}
\subfile{Structure/Section5_update}

% \section*{Acknowledgments}
% This research is funded by the European Union within the REFRESH project - Research Excellence For Region Sustainability and High-tech Industries ID No. CZ.10.03.01/00/22\_003/0000048 of the European Just Transition Fund and by the Ministry of Education, Youth and Sports of the Czech Republic (MEYS CZ) through the project SGS ID No. SP 061/2024 conducted by VSB - Technical University of Ostrava.

\nolinenumbers
 
\bibliography{Citation}

\end{document}
