# Supplementary material for: Power beacon-assisted energy harvesting symbiotic radio networks: Outage performance
Source: PLoS One. 2025 Feb 5;20(2):e0313981. doi: 10.1371/journal.pone.0313981 (PMC11798487; doi:10.1371/journal.pone.0313981)
Supplement: S2 File — (ZIP) [file pone.0313981.s002.zip › Structure/Section1.tex]

\quad

The next generation of wireless communication networks is envisioned to accommodate and support a wider array of mission-critical applications and services in response to the Internet-of-Things (IoT) era \cite{rose2015internet}. The involvement of several applications, such as smart homes, intelligent transportation, remote healthcare, and real-time monitoring services, has marked a major milestone in the evolution of IoT, where a huge number of IoT components, from mobile devices to sensors, with manifold quality-of-service (QoS) demands and energy profiles can be connected in an utmost effective manner \cite{Qadir2023Jun}. However, this also puts additional pressure on managing spectral utilization and energy consumption.

In light of spectral efficiency enhancements, several approaches have been proposed in the literature to deal with this challenge. {The first approach is to consider non-orthogonal multiple-access/rate-splitting \cite{Dai2015Sep} to enable multi-user transmission simultaneously within the power domain \cite{Mao2022Jul}, instead of exploiting time and frequency resources.} The second approach is to exploit cognitive radio (CR) to encourage spectrum sharing among licensed and unlicensed systems according to three models \cite{Khasawneh2023Jul}: interweave, underlay, and overlay. Compared to interweave models, the underlay and overlay paradigms have received extensive attention from the research community \cite{TranTin2019Feb,Nguyen2020Nov,Nguyen2020Dec,Vu2021Jul,Vu2021Sep}. On the other hand, there are also promising techniques in terms of communication to efficiently enhance spectrum utilization, such as full-duplex \cite{Nguyen2019MarChina,Nguyen2022May}, cooperative communication \cite{Tin2022Aug,Dung2021May,Nguyen2023Jun}, device-to-device \cite{minh2024d2d}, two-way \cite{Nguyen2019Mar,Nguyen2018Apr,Tin2020Feb,Vu2022Dec}, terahertz \cite{Vu2023Oct,Vu2023Sep}, and intelligent reflecting and(or) refractive surfaces \cite{Vu2022Jan,Vu2022Jun}. 


In light of energy efficiency improvements, two common energy harvesting (EH) methods in the literature are wireless power communication network (WPCN) and Simultaneous Wireless Information and Power Transfer (SWIPT), where WPCN separates the transmission of power and information transmission, with the representative harvest-and-use protocols  \cite{Bi2016May}. Meanwhile, SWIPT \cite{Krikidis2014Nov} exploits the same radio frequency (RF) signal for transferring energy and information, with two typical protocols of time-switching and power-splitting. However, the communication raised by these active EH methods inherently yields relatively high power consumption as reported in \cite{Nguyen2018Jun,Nguyen2019Apr,Hoang2020Nov,Tin2020Jan,Vu2021Feb,Tran2024Feb,Nguyen2022Jun}, making it to be not favourable to large-scale IoT deployments. This raises the question of new sustainable alternatives for long-term deployment with low power consumption, prompting the emergence of the ambient backscatter communication (AmBAC) model \cite{Liu2019Dec}. AmBAC achieves its low-power goal by requiring a backscatter device to passively reflect and modulate a monotone sine wave based on the available RF signals. Instead of relying on the reader-sent continuous wave, the concept of symbiotic backscatter radio (SBR), a variation of AmBAC, was proposed to use the information-carrying signal sent by a non-power-constrained device to power a battery-free device \cite{Long2019Nov,Long2019Feb,Guo2019Apr}.

Given the squeezed bandwidth resources for wireless communications and raised demands on low energy consumption, SBR has recently emerged as a promising communication paradigm to achieve these goals simultaneously for IoT networks \cite{janjua2021survey}, which is the main focus of this work. To reach this goal, symbiotic networks are expected to deploy IoT receivers capable of dual functions, i.e., they do not only receive signals from the primary transmitter but also the sensing signal emitted by backscatter devices (BD). And, recovering these signals are done by successive interference cancellation (SIC) mechanisms.

\subsection{Related Existing Works}
\quad

% An early investigation of SBR was proposed in \cite{Long2019Nov}, where BD relies on the incident primary signal to transmit its messages via the backscatter modulation without the need for active RF components. In \cite{Long2019Feb}, the authors proposed a new SBR model to allow the passive full-duplex BD to become parasitic during the active main transmission while improving the latency and spectral efficiency over the conventional broadcast channel model. In \cite{Guo2019Apr}, a novel cooperative SBR paradigm was proposed with three practical transmission schemes (commensal, parasitic, and competitive), and the achieved rate of each scheme was theoretically analyzed under specific fading states. In \cite{Liang2020Sep}, the authors reviewed a systematic SBR while addressing the fundamental tasks of enhancing the backscattering link, obtaining highly reliable communications through joint decoding, and using reconfigurable intelligent surfaces (RIS) to capture the primary transmitter signals. In \cite{Chu2020Mar}, the authors investigated the non-cooperative and cooperative SBR systems in the case of finite blocklength channel codes by deriving the average achievable rate of the direct and backscatter links. In \cite{Yang2021Jun}, the authors proposed jointly optimizing the primary transmit power, the reflection coefficients, and time-splitting coefficients to maximize the energy efficiency (EE) of the parasitic and commensal SBR systems in the case of multiple BD deployments. In \cite{Wu2021Feb}, a multiple-input-multiple-output SBR backscatter system was proposed to enhance the capacity rate. In \cite{Kuai2021Dec}, a multi-user multi-BD SBR system was proposed to enhance the spectrum efficiency, along with a novel receiver design to support channel state information (CSI) acquisition. In \cite{Yang2022Aug}, the authors proposed the opportunistic commensal and parasitic mechanisms for pairing BD to strengthen not only the primary transmission but also the backscatter one. In \cite{Ren2023Mar}, a symbiotic localization and AmBAC architecture was developed to achieve two mutual benefits of sensing and communication stages. In \cite{Ataeeshojai2023Apr}, the authors pave the way toward IoT networking implementations by proposing a two-phase channel estimation method for cell-free massive multiple-input multiple-output systems in the presence of multiple BDs and primary receivers. {In \cite{VuAug2024}, the authors proposed a novel symbiotic rate-splitting multiple-access communication paradigm to enhance spectral efficiency, followed by four efficient strategies for beamforming designs.} In \cite{Yi2024Aug}, the authors proposed a hybrid backscatter and wireless power transfer scheme coupled with RIS to reduce energy consumption. Simultaneously, they also introduced an effective approach to jointly optimize the transmit beamforming, transmit power, backscatter coefficient, passive beamforming,  and slot allocation to maximize the system throughput. In \cite{Do2024Aug}, the authors analyzed the performance of SBR short-packet systems, where they derived the approximated block-error rate but also guided how to get the simple asymptotic formulation.

{The existing body of work on SBR has seen remarkable advancements, beginning with early investigations where BDs rely on the incident primary signal to transmit its messages via the backscatter modulation without the need for active RF components \cite{Long2019Nov}. This foundational work paved the way for a new SBR model, which allows the passive full-duplex BD to become parasitic during the active main transmission while improving the latency and spectral efficiency over the conventional broadcast channel model \cite{Long2019Feb}. The exploration of cooperative paradigms introduced practical transmission schemes (commensal, parasitic, and competitive), with theoretical analyses under specific fading states \cite{Guo2019Apr}. Likewise, opportunistic commensal and parasitic mechanisms were proposed for pairing BD to not only strengthen the primary transmission but also improve the backscatter one \cite{Yang2022Aug}.

Systematic reviews have been instrumental in addressing key challenges, such as enhancing backscattering links, achieving reliable communications through joint decoding, and leveraging reconfigurable intelligent surfaces (RIS) to capture primary transmitter signals \cite{Liang2020Sep}. Further research delved into non-cooperative and cooperative SBR systems with finite blocklength channel codes, deriving average achievable rates for both direct and backscatter links \cite{Chu2020Mar} or the approximated block-error rate combined with guidelines on how to get the simple asymptotic formulation \cite{Do2024Aug}.

Optimization efforts have focused on maximizing energy efficiency by jointly optimizing primary transmit power, reflection coefficients, and time-splitting coefficients in parasitic and commensal SBR systems with multiple BD deployments \cite{Yang2021Jun}. Advanced techniques have introduced multiple-input-multiple-output systems to enhance capacity rates \cite{Wu2021Feb} and cell-free massive multiple-input multiple-output systems to improve spectrum efficiency \cite{Ataeeshojai2023Apr}, supported by novel receiver designs for channel state information (CSI) acquisition \cite{Kuai2021Dec}.

Recent innovations have been particularly exciting, with hybrid backscatter and wireless power transfer schemes coupled with RIS to reduce energy consumption and maximize system throughput \cite{Yi2024Aug}. Symbiotic localization and AmBAC architectures have been developed to achieve mutual benefits in the sensing and communication stages \cite{Ren2023Mar}. Additionally, a novel symbiotic rate-splitting multiple-access communication paradigm was proposed to enhance spectral efficiency, supported by efficient beamforming design strategies \cite{VuAug2024}.

These advancements collectively highlight the transformative potential of SBR in modern communication systems, paving the way for practical applications in IoT and beyond. The continuous evolution and innovation in this field underscore its significance and promise for future technological developments.}

\subsection{Motivations and Contributions}
\quad

%
This work aims to provide an efficient communication model that allows IoT networks with limited energy constraints can coexist together. In particular, IoT-limited energy networks can empower their communicating performance by exploiting either WPCN models \cite{Bi2016May} or SWIPT types \cite{Krikidis2014Nov}. As a common intuition from the literature that the use of a dedicated power beacon is widely adopted for energy-constrained IoT sources (i.e., WPCN) to enhance the energy-charging process \cite{Tin2020Jan,Vu2021Feb,minh2024d2d}, whereas backscatter communication networks live in the primary network and maintain their lifetime and communicating operations by following the SWIPT model without a dedicated power beacon \cite{Nguyen2019Mar,Nguyen2019Apr,Nguyen2018Jun,Hoang2020Nov,Nguyen2022Jun,Tran2024Feb}. On the other hand, there are still situations where both the source and relaying node are energy limited that joint considerations of WPT and SWIPT \cite{Vu2021Jun} find their potential with different energy profiles.  Nevertheless, the emergence of the IoT era in recent years promotes IoT to be developed towards multiple QoS requirements where IoT devices not only receive signals from one specific source of information but also others (i.e., sensing) for their diverse applications and services \cite{janjua2021survey}. This is the time when symbiotic backscatter radio communication paradigms \cite{Liang2022Feb} have become a promising alternative in achieving spectrum utilization efficiently while facilitating the energy consumption issue. {However, realizing the symbiotic backscatter radio communication paradigm mostly relies on the availability of the primary network deployment \cite{Long2019Nov,Long2019Feb,Guo2019Apr,Liang2020Sep,Chu2020Mar,Yang2021Jun,Wu2021Feb,Kuai2021Dec,Yang2022Aug,Ren2023Mar,Ataeeshojai2023Apr,VuAug2024,Yi2024Aug,Do2024Aug}.} To the best of the author's knowledge, there are very rare investigations of a situation that which the primary network is constrained by an energy budget, particularly in the context of IoTs where the commonality of limited energy IoT sources is natural. This motivates us to develop an efficient communication model in response to this regard.
%
The main contributions of the paper are the following:
\begin{itemize}
    \item A power beacon-assisted energy harvesting symbiotic radio communication model is proposed by dedicating a power beacon station to empower the simultaneous communication of the primary IoT and backscatter networks that typically have limited energy constraints.  

    \item The highly accurate expression for the coexistence outage probability (COP) has been derived in closed-form to deeply capture the system's key parameters as well as the system performance.

    \item To deeply capture the most characteristic of the communication model, closed-form expressions for the lower-bound and upper-bound COP have been carried out. This is the basis for determining the diversity order and performance limits.

    \item We provide some simulation experiments to confirm the correctness of the derived COP expressions. Simultaneously, we also examine the influence of the indicators that is the \textit{signal-to-noise ratio} (SNR), the time-splitting coefficient, the energy conversion efficiency factor, the reflection coefficient, and the coexistent decoding threshold. The simulation results not only verify our derived framework but also indicate the effectiveness of the proposed communication model in realizing the double objectives of enhanced spectral efficiency and improved energy consumption.
\end{itemize}

The remainder structure of this paper includes the system model description (Section~\ref{sec2}), the performance analysis (Section~\ref{sec3}), numerical results and discussions (Section~\ref{sec4}), and the conclusion of the paper (Section~\ref{sec5}).
