# Supplementary material for: Power beacon-assisted energy harvesting symbiotic radio networks: Outage performance
Source: PLoS One. 2025 Feb 5;20(2):e0313981. doi: 10.1371/journal.pone.0313981 (PMC11798487; doi:10.1371/journal.pone.0313981)
Supplement: S2 File — (ZIP) [file pone.0313981.s002.zip › Structure/Section2.tex]

\quad

\begin{figure}[!th]
	\centering
\includegraphics[width = 0.7\linewidth]{Photo/figure1.pdf}
	\caption{Illustration of the proposed power beacon-assisted energy harvesting symbiotic radio communication model.}
	\label{figure1}
\end{figure}

As depicted in Fig.~\ref{figure1}, we propose a power beacon-assisted energy harvesting symbiotic radio communication model, including a dedicated power beacon (i.e., $\pow$), a source node (i.e., $\src$), a backscatter device (i.e., $\sca$), and a destination (i.e., $\des$). All nodes are assumed to be single antenna devices. In terms of communication, $\src$ with limited energy constrain  communicates by harvesting energy from $\pow$ and then using this energy for transmitting data information $s(t)$ to $\des$. Due to the nature of wireless broadcasting, $\sca$ also receives this emitted signal simultaneously. Instead of decoding this signal, $\sca$ exploits it as a carrier to convey its own symbol $c(t)$ by changing its impedance and reflecting its modulation information back to $\des$ \cite{Long2019Feb,Liang2020Sep,Ren2023Mar}. As a result, the received signals at $\des$ include two parts: 1) signal directly from $\src$; and 2) reflecting signal from $\sca$. Due to multiplicative fading, $\des$ uses SIC to decode $s(t)$ first and then $c(t)$.

In this investigation, we assume that all links of communicating channels (as depicted in Fig.~\ref{figure1}) are available at $\des$ and follow quasi or static Rayleigh block fading, meaning that channels $h_{\rm X}$, with ${\rm X}\in\{\rm PS, SD, SB, BD\}$, keep stable within a considered block interval and only changes with the other ones. Thus, the probability density function (PDF) and the cumulative distribution function (CDF) of  the channel gain $|h_{\rm X}|^2$ can be expressed as
\begin{align}
\label{eq:1}
    f_{|h_{\rm X}|^2}(x) = \lamda_{\rm X}\exp\left(-\lamda_{\rm X} x\right), \quad  F_{|h_{\rm X}|^2}(x) = 1 - \exp\left(-\lamda_{\rm X} x\right), \quad x > 0,
\end{align}
where $\lamda_{\rm X}$ is the mean of $|h_{\rm X}|^2$. To take into the simple pathloss model, $\lamda_{\rm X}$ can be modeled by $\lamda_{\rm X} = d_{\rm X}^{\chi}$, where $d_{\rm X}$ is the distance between two nodes and $\chi$ is the pathloss exponent.

Let's consider a block duration $T>0$ with two consecutive periods, where the first period $\alpha T$ is preserved for the energy harvesting process and the remaining period $(1-\alpha)T$ is for data communication. 
During $\alpha T$, the energy harvested from $\pow$ at $\src$ can be given as in \cite{Nguyen2018Jun,Nguyen2019Apr,Hoang2020Nov,Tin2020Jan,Tran2024Feb,Nguyen2022Jun} as
\begin{align}
    E_{\src} = \alpha T \eta P_{\pow} |h_{\ps}|^2,
\end{align}
where $\eta\in(0,1)$ is  the energy conversion efficiency and  $P_{\pow}$ represents the transmit power of $\pow$. Thus, the transmit power of $\src$ used for data communication can be calculated as 
\begin{align}
    P_{\src} = \frac{ E_{\src}}{(1-\alpha)T}  = \frac{\alpha \eta T  P_{\pow} |h_{\ps}|^2}{(1-\alpha)T} = \kappa P_{\pow} |h_{\ps}|^2, \quad \kappa \triangleq \alpha \eta/(1-\alpha).
\end{align}

During the period time $(1-\alpha)T$, $\src$ transmits $s(t)$ to $\des$ and $\sca$ reflects the signal emitted by $\src$ to $\des$ with its own message $c(t)$ satisfying $\mathbb{E}\{|c(t)|^2 \} = 1$. Accordingly, the received signal at $\des$ can be expressed as
\begin{align}
    y_{\des} = \sqrt{P_{\src}}h_{\sd} s(t) + \sqrt{\beta  P_{\src}}h_{\sr}h_{\rd} s(t)c(t) + n_{\des},
\end{align}
where $n_{\des}$ is the additive white Gaussian noise with zero mean and variance $N_0$ and  $\beta$ is a reflection coefficient used to normalize $c(t)$. Following the decoding rule $s(t)\to c(t)$, $\des$ decodes $s(t)$ with the received \textit{signal-to-interference-plus-noise ratio} (SINR) as
\begin{align}
\label{sinr}
    \snr_{s} = \frac{P_{\src}|h_{\sd}|^2}{\beta  P_{\src}|h_{\sr}|^2|h_{\rd}|^2 + N_0} = \frac{\kappa \Psi |h_{\ps}|^2|h_{\sd}|^2}{\beta  \kappa \Psi |h_{\ps}|^2|h_{\sr}|^2|h_{\rd}|^2 +1}, 
\end{align}
where $\Psi  = P_{\pow}/N_0$ is the average transmitting SNR. Leveraging the SIC technique, $\des$ can decode the backscatter message $c(t)$ of $\sca$. Hence, the SNR of decoding $c(t)$ at $\des$ can be expressed as
\begin{align}
\label{snr}
    \snr_{c} = \beta  \kappa \Psi |h_{\ps}|^2|h_{\sr}|^2|h_{\rd}|^2.
\end{align}
Finally, the backscatter signal can be successfully decoded when $s(t)$ and $c(t)$ are perfectly decoded at $\des$. Thus, the end-to-end received SINR and SNR at $\des$ can be claimed by
\begin{align}
\label{snre2e}
    \snr_{\des} = \min\{\snr_{s},\snr_{c}\}. 
\end{align}
Founding upon the above, we next move on evaluating the system's COP performance.
