# Supplementary material for: Power beacon-assisted energy harvesting symbiotic radio networks: Outage performance
Source: PLoS One. 2025 Feb 5;20(2):e0313981. doi: 10.1371/journal.pone.0313981 (PMC11798487; doi:10.1371/journal.pone.0313981)
Supplement: S2 File — (ZIP) [file pone.0313981.s002.zip › Structure/Section3.tex]

\subsection{Outage Definition}
\quad

An outage event is defined as the probability that the received SNR/SINR at the receiving node falls below the predefined threshold \cite{Nguyen2018Jun,Nguyen2019Apr,Hoang2020Nov,Tin2020Jan}. Founding upon this definition, we denote by $\gamma_{\rm th}$ the predefined threshold for successfully decoding $s(t)$ and $c(t)$ at $\des$. By the complementary probabilistic property, the coexistence outage probability (COP) at $\des$ can be defined as
\begin{align}
\label{definition}
    \pout = 1 - \Pr\left[ \gamma_{\des} \geq \gamma_{\rm th} \right] = 1 - \Pr\left[ \min\{\snr_{s},\snr_{c}\} \geq \gamma_{\rm th} \right].
\end{align}

\subsection{Outage Approximation Analysis}
\quad

By plugging the SINR in \eqref{sinr} and the SNR in \eqref{snr} into \eqref{definition}, the COP of $\des$ can be rewritten as  
\begin{align}
\label{eq:09}
    \pout &= 1 - \Pr\left[ \snr_{s} \geq \gamma_{\rm th},  \snr_{c} \geq \gamma_{\rm th} \right] \nonumber\\
    & = 1 - \Pr\left[ \frac{\kappa \Psi |h_{\ps}|^2|h_{\sd}|^2}{\beta  \kappa \Psi |h_{\ps}|^2|h_{\sr}|^2|h_{\rd}|^2 +1} \geq \gamma_{\rm th},  \beta  \kappa \Psi |h_{\ps}|^2|h_{\sr}|^2|h_{\rd}|^2 \geq \gamma_{\rm th} \right].
\end{align}

From \eqref{eq:09}, the COP of $\des$ can be effectively evaluated by the following theorem.

\begin{theorem}
    The COP of $\des$ can be approximately derived as\normalfont
    \begin{align}
    \label{eq:10}
        \pout \simeq 1 &- \frac{\pi^2}{4K}\sum_{k=1}^K\sqrt{1 - \phi_k^2}\left[ \frac{ \lamda_{\ps}\lamda_{\sr}\lamda_{\rd}\gamma_{\rm th} }{\beta\kappa \Psi\tan\left( [\phi_k+1]\pi/4\right) }\exp\left( -\lamda_{\ps}\tan\left(\theta_k\right) -  \frac{ \lamda_{\sd}\gamma_{\rm th} }{\kappa \Psi\tan\left(\theta_k\right) }   \right)\right.\nonumber\\
        &\left.\times \sum_{n=0}^{\infty}\frac{1}{n!}\left(- \frac{\lamda_{\sd}\gamma_{\rm th}\beta }{\lamda_{\sr}\lamda_{\rd} } \right)^n \calG_{1,3}^{3,0}\left( \left.\frac{ \lamda_{\sr}\lamda_{\rd}\gamma_{\rm th} }{\beta\kappa \Psi\tan\left( \theta_k\right) }\right| 
        \begin{matrix}
            0\\
            -1,n,n
        \end{matrix} 
        \right) \right]\sec^2(\phi_k),
    \end{align}
    where $\phi_k = \cos( [2k-1]\pi/2K)$, $\theta_k =  [\phi_k+1]\pi/4$,  $K$ is the accurate trade-off parameter, and $\calG_{p,q}^{m,n}\left( \left. x\right| 
        \begin{matrix}
            a_1,\cdots,a_p\\
            b_1,\cdots,b_q
        \end{matrix} 
        \right)$ is the Meijer function.
    %%%%%%%%
    %%%%%%%%
    %%%%%%%%
    %%%%%%%%
    \begin{proof}
        We begin the proof by first defining $X = |h_{\ps}|^2$, $Y = |h_{\sr}|^2|h_{\rd}|^2$, and $Z = |h_{\sd}|^2$. Herein, the distribution of $X$ and $Z$ follows \eqref{eq:1}, while the PDF of $Y$ can be calculated as $f_Y(y) = \partial F_Y(y) /\partial y$, where $F_Y(y)$ can be obtained as in \cite{Tin2020Jan} as
        \begin{align}
        \label{eq:CDFY}
            F_Y(y) = 1 - 2\sqrt{ \lamda_{\sr}\lamda_{\rd} y}\calK_1(2\sqrt{ \lamda_{\sr}\lamda_{\rd} y}),
        \end{align}
        where $\calK_1(\cdot)$ is the modified Bessel function of second kind with 1-th order.       
        By using the connection $\frac{d}{dx}(x^v\calK_v(x) ) = - x^v\calK_{v-1}(x)$, we achieve
        \begin{align}
            f_Y(y) = 2 \lamda_{\sr}\lamda_{\rd} \calK_0(2\sqrt{ \lamda_{\sr}\lamda_{\rd} y}).
        \end{align}

        Next, having achieved the CDFs and PDF in hand, the COP of $\des$ in \eqref{eq:09} can be rewritten as
        \begin{align}
        \label{eq:13}
            \pout 
            = 1 - \int_0^{\infty} \underbrace{\Pr\left[ \frac{\kappa \Psi xZ}{\beta  \kappa \Psi xY +1} \geq \gamma_{\rm th},  \beta  \kappa \Psi xY \geq \gamma_{\rm th} \right]}_{I} f_X(x)dx,
        \end{align}
        where $I$ can be reformulated as
        \begin{align}
            I 
            &= \Pr\left[ Z \geq \frac{\gamma_{\rm th}(\beta  \kappa \Psi xY +1 )}{\kappa \Psi x},  \beta  \kappa \Psi xY \geq \gamma_{\rm th} \right]\nonumber\\
            %%%%%%
            &= \int_{ \dfrac{\gamma_{\rm th}}{\beta\kappa \Psi x} }^{\infty} \Pr\left[ Z \geq \frac{\gamma_{\rm th}(\beta  \kappa \Psi x y +1 )}{\kappa \Psi x}  \right] f_Y(y)dy\nonumber\\
            %%%%%%
            &= \int_{ \dfrac{\gamma_{\rm th}}{\beta\kappa \Psi x} }^{\infty} 
            \left[ 1 -F_Z\left(\frac{\gamma_{\rm th}(\beta  \kappa \Psi x y +1 )}{\kappa \Psi x}\right) \right] f_Y(y)dy.
        \end{align}

        To proceed, we substitute $ F_Z(\cdot)$ and $ f_Y(\cdot)$ into $I$, yielding the result
        \begin{align}
            I 
            &= \int_{ \dfrac{\gamma_{\rm th}}{\beta\kappa \Psi x} }^{\infty} 
           \exp \left( - \frac{\lamda_{\sd}\gamma_{\rm th}(\beta  \kappa \Psi x y +1 )}{\kappa \Psi x}\right) 2 \lamda_{\sr}\lamda_{\rd} \calK_0(2\sqrt{ \lamda_{\sr}\lamda_{\rd} y}) dy\nonumber\\
            %%%%%%%%%%
            & = 2 \lamda_{\sr}\lamda_{\rd}\exp \left( - \frac{\lamda_{\sd}\gamma_{\rm th}}{\kappa \Psi x}\right) \underbrace{\int_{ \dfrac{\gamma_{\rm th}}{\beta\kappa \Psi x} }^{\infty}   \exp \left( - \lamda_{\sd}\gamma_{\rm th}\beta  y \right) \calK_0(2\sqrt{ \lamda_{\sr}\lamda_{\rd} y}) dy}_J. \label{eq:15}
        \end{align}        
        To solve $J$, let's denote $u = y  {\beta\kappa \Psi x}/{\gamma_{\rm th}} $, which enables us reformulate $J$ into 
        \begin{align}
            J =  \frac{\gamma_{\rm th}}{\beta\kappa \Psi x} \int_{1}^{\infty}   \exp \left( - \frac{\lamda_{\sd}  \gamma_{\rm th}^2}{\kappa \Psi x}u  \right) \calK_0\left(2\sqrt{ \frac{\lamda_{\sr}\lamda_{\rd}\gamma_{\rm th}}{\beta\kappa \Psi x} u} \right) du.
        \end{align}
        Using Taylor series $\exp(x) = \sum_{n=0}^\infty x^n/n!$ and \cite[Eq: 6.592-4]{integral}, we can rewrite the above as
        \begin{align}
            J 
            &=  \frac{\gamma_{\rm th}}{\beta\kappa \Psi x} \int_{1}^{\infty}  \sum_{n=0}^\infty \frac{1}{n!} \left(- \frac{\lamda_{\sd}  \gamma_{\rm th}^2}{\kappa \Psi x} \right)^nu^n \calK_0\left(2\sqrt{ \frac{\lamda_{\sr}\lamda_{\rd}\gamma_{\rm th}}{\beta\kappa \Psi x} u} \right) du\nonumber\\
            %%%%%%%%%%
            & =\frac{\gamma_{\rm th}}{\beta\kappa \Psi x} \sum_{n=0}^\infty \frac{1}{2 n!} \left(- \frac{\lamda_{\sd}  \gamma_{\rm th}\beta}{\lamda_{\sr}\lamda_{\rd}} \right)^n \calG_{1,3}^{3,0}\left( \left.\frac{ \lamda_{\sr}\lamda_{\rd}\gamma_{\rm th} }{\beta\kappa \Psi x }\right| 
        \begin{matrix}
            0\\
            -1,n,n
        \end{matrix} 
        \right).
        \end{align}
        Now, by substituting $J$  into \eqref{eq:15}, we obtain
        \begin{align}
            I =  \frac{\lamda_{\sr}\lamda_{\rd}\gamma_{\rm th}}{\beta\kappa \Psi} \sum_{n=0}^\infty \frac{1}{n!} \left(- \frac{\lamda_{\sd}  \gamma_{\rm th}\beta}{\lamda_{\sr}\lamda_{\rd}} \right)^n \frac{1}{x} \exp \left( - \frac{\lamda_{\sd}\gamma_{\rm th}}{\kappa \Psi x}\right)\calG_{1,3}^{3,0}\left( \left.\frac{ \lamda_{\sr}\lamda_{\rd}\gamma_{\rm th} }{\beta\kappa \Psi x }\right| 
        \begin{matrix}
            0\\
            -1,n,n
        \end{matrix} 
        \right). 
        \end{align}
        Finally, having obtained $I$ in hand gives us a chance to reformulate the COP of $\des$ in \eqref{eq:13} as
        \begin{align}
        \label{eq:19}
            \pout 
            = 1 &-  \frac{\lamda_{\ps}\lamda_{\sr}\lamda_{\rd}\gamma_{\rm th}}{\beta\kappa \Psi} \sum_{n=0}^\infty \frac{1}{n!} \left(- \frac{\lamda_{\sd}  \gamma_{\rm th}\beta}{\lamda_{\sr}\lamda_{\rd}} \right)^n\nonumber\\
            %%%%%%%
            &\int_0^{\infty} \frac{1}{x} \exp \left(-\lamda_{\ps}x - \frac{\lamda_{\sd}\gamma_{\rm th}}{\kappa \Psi x}\right)\calG_{1,3}^{3,0}\left( \left.\frac{ \lamda_{\sr}\lamda_{\rd}\gamma_{\rm th} }{\beta\kappa \Psi x }\right| 
        \begin{matrix}
            0\\
            -1,n,n
        \end{matrix} 
        \right)dx.
        \end{align}
        Unfortunately, the integral above is a tough task to find a closed-form expression. Therefore, we overcome this circumvent by applying the Gaussian-Chebyshev quadrature in \cite{Nguyen2023Jun}, and after some algebraic steps, the COP of $\des$ in \eqref{eq:19} can be approximately derived as in \eqref{eq:10}. 
    \end{proof}
\end{theorem}

\begin{remark}\normalfont
    The result in \eqref{eq:10} indicates that the COP at  $\des$ can be indeed characterized by the key system parameters: 1) The fading parameters $\lamda_{\rm X}$ of links ${\rm P\to S}$, ${\rm S\to D}$, ${\rm S\to B}$, and ${\rm B\to D}$; 2) The splitting-time coefficient $\alpha$, the energy conversion efficient $\eta$, and the transmit power of $\pow$; 3) the backscattering coefficient $\beta$; and 4) The predefined threshold $\gamma_{\rm th}$ for successfully decoding $s(t)$ and $c(t)$. This analytical solution allows us to evaluate the system performance without simulations since it only involves common and elementary functions that are built-in in popular software packages such as Matlab, Mathematical, and Maple.
\end{remark}

\subsection{Outage Asymptotic Analysis}
\quad

This section aims to provide a useful mathematical framework for evaluating the system performance at high transmit SNR region, i.e., $\Psi$. Specifically, for sufficient large transmit SNR, we can regard $\Psi\to \infty$ in terms of mathematical to approximate the COP in \eqref{eq:09} as 
\begin{align}
\label{eq:20}
    \pout 
    \overset{\Psi\to \infty}{\approx}  1 - \Pr\left[ \frac{|h_{\sd}|^2}{\beta |h_{\sr}|^2|h_{\rd}|^2} \geq \gamma_{\rm th},  \beta  \kappa \Psi |h_{\ps}|^2|h_{\sr}|^2|h_{\rd}|^2 \geq \gamma_{\rm th} \right].
\end{align}

On the foundation of \eqref{eq:20}, the asymptotic COP at $\des$  can be evaluated by the following lemma.

\begin{lemma}
    At high SNR, the COP of $\des$ can be upper and lower respectively bounded as
    \normalfont
    \begin{align}
    \label{eq:21}
        \pout^{\rm up} &= 1 + \exp\left( \frac{ \lamda_{\sr} \lamda_{\rd}}{2\beta \gamma_{\rm th} \lamda_{\sd} }\right) \calW_{-1,1/2}\left( \frac{ \lamda_{\sr} \lamda_{\rd}}{ \beta \gamma_{\rm th} \lamda_{\sd} }\right) - \calG_{3,0}^{0,3}\left( \left.\frac{\beta\kappa \Psi}{ \lamda_{\sr}\lamda_{\rd}\gamma_{\rm th} }\right| 
        \begin{matrix}
            0,0,1\\
            -
        \end{matrix} 
        \right),\hspace{-3pt}\\
        %%%%%%%
        \label{eq:22}
        \pout^{\rm low} &= \exp\left( \frac{ \lamda_{\sr} \lamda_{\rd}}{2\beta \gamma_{\rm th} \lamda_{\sd} }\right) \calW_{-1,1/2}\left( \frac{ \lamda_{\sr} \lamda_{\rd}}{ \beta \gamma_{\rm th} \lamda_{\sd} }\right),
    \end{align}
    where $\calW_{\cdot,\cdot}\left(\cdot\right)$ is the Whittaker function.
    %%%%%%%%%%%%%%%%%%%
    \begin{proof}
        We start the proof by first defining $X = |h_{\ps}|^2$, $Y = |h_{\sr}|^2|h_{\rd}|^2$, and $Z = |h_{\sd}|^2$ and then writing \eqref{eq:20} as
    \begin{align}
        \label{eq:23}
        \pout 
        &=  1 - \Pr\left[ \frac{Z}{\beta Y} \geq \gamma_{\rm th},  \beta  \kappa \Psi X Y \geq \gamma_{\rm th} \right]\nonumber\\
        %%%%%%%%%
        &=  1 - \int_{x=0}^{\infty} \int_{z=0}^{\infty} \Pr\left[ \frac{z}{\beta \gamma_{\rm th}} \geq Y \geq \frac{\gamma_{\rm th}}{\beta \kappa \Psi x} \right]f_{Z}(z)dzf_{X}(x)dx\nonumber\\
        %%%%%%%%%
        &=  1 - \int_{x=0}^{\infty} \left\{ \underbrace{\int_{z=0}^{\infty} \left[ F_{Y}\left(\frac{z}{\beta \gamma_{\rm th}}\right) - F_{Y} \left(\frac{\gamma_{\rm th}}{\beta \kappa \Psi x}\right) \right]f_{Z}(z)dz}_{Q} \right\}f_{X}(x)dx.
    \end{align}
Next, we make use of \eqref{eq:CDFY} for the inner integral above to get the following
\begin{align}
    Q 
    &= 1 - F_{Y} \left(\frac{\gamma_{\rm th}}{\beta \kappa \Psi x}\right) - {\int_0^\infty}  2\sqrt{ \frac{ \lamda_{\sr}\lamda_{\rd} z}{\beta  \gamma_{\rm th}} } \calK_1 \left( 2 \sqrt{ \frac{ \lamda_{\sr}\lamda_{\rd} z}{\beta  \gamma_{\rm th}} } \right) \lamda_{\sd}\exp(-\lamda_{\sd}z) dz \nonumber\\
    %%%%%%%%%%%%%%%%%%%%
    &= 1 - F_{Y} \left(\frac{\gamma_{\rm th}}{\beta \kappa \Psi x}\right) - \exp\left(  \frac{ \lamda_{\sr}\lamda_{\rd} }{2 \beta  \gamma_{\rm th}\lamda_{\sd}}  \right)\calW_{-1,1/2}\left(  \frac{ \lamda_{\sr}\lamda_{\rd} }{2 \beta  \gamma_{\rm th}\lamda_{\sd}}  \right), 
\end{align}
where the second step above is derived thanks to the help of \cite[Eq: 6.643.3]{integral}. Now, we inject $Q$ into \eqref{eq:23} to arrive at the following
\begin{align}
\label{eq:25}
        \pout 
        &=   1 - \int_{x=0}^{\infty} \left\{1 - F_{Y} \left(\frac{\gamma_{\rm th}}{\beta \kappa \Psi x}\right) - \exp\left(  \frac{ \lamda_{\sr}\lamda_{\rd} }{2 \beta  \gamma_{\rm th}\lamda_{\sd}}  \right)\calW_{-1,1/2}\left(  \frac{ \lamda_{\sr}\lamda_{\rd} }{2 \beta  \gamma_{\rm th}\lamda_{\sd}}  \right) \right\}f_{X}(x)dx \nonumber\\
        %%%%%%%%%%%%%%
        &= 1 + \exp\left(  \frac{ \lamda_{\sr}\lamda_{\rd} }{2 \beta  \gamma_{\rm th}\lamda_{\sd}}  \right)\calW_{-1,1/2}\left(  \frac{ \lamda_{\sr}\lamda_{\rd} }{2 \beta  \gamma_{\rm th}\lamda_{\sd}}  \right)\nonumber\\
        %%%%%%%%%%%%%%
        &\qquad - \lamda_{\ps} {\int_0^\infty} \exp(-\lamda_{\ps}x) 2\sqrt{ \frac{ \lamda_{\sr}  \lamda_{\rd} \gamma_{\rm th}}{\beta \kappa \Psi x} }\calK_1\left(2\sqrt{ \frac{ \lamda_{\sr}  \lamda_{\rd} \gamma_{\rm th}}{\beta \kappa \Psi x} }\right)dx. 
    \end{align}
Continuously, we use \cite[Eqs: 9.34.3 and 9.31.2]{integral} for the COP of $\des$ in \eqref{eq:25}, which leads to
\begin{align}
    \pout &= 1 + \exp\left(  \frac{ \lamda_{\sr}\lamda_{\rd} }{2 \beta  \gamma_{\rm th}\lamda_{\sd}}  \right)\calW_{-1,1/2}\left(  \frac{ \lamda_{\sr}\lamda_{\rd} }{2 \beta  \gamma_{\rm th}\lamda_{\sd}}  \right)\nonumber\\
        %%%%%%%%%%%%%%
        &\qquad - \lamda_{\ps} {\int_0^\infty} \exp(-\lamda_{\ps}x)  \calG_{2,0}^{0,2}\left( \left. \frac{\beta \kappa \Psi x}{ \lamda_{\sr}  \lamda_{\rd} \gamma_{\rm th}}\right| 
        \begin{matrix}
            0,1\\
            -
        \end{matrix}        
        \right)dx.
\end{align}
Now, making use of \cite[Eq: 7.831.5]{integral}, we obtain the upper bound for the COP of $\des$.  Meanwhile, we make use of the approximation $\calK_1(x)\sim 1/x$ as $x\to 0$ in \cite{Vu2021Feb} to rewrite \eqref{eq:25} as
 \begin{align}
    \pout = 1 + \exp\left(  \frac{ \lamda_{\sr}\lamda_{\rd} }{2 \beta  \gamma_{\rm th}\lamda_{\sd}}  \right)\calW_{-1,1/2}\left(  \frac{ \lamda_{\sr}\lamda_{\rd} }{2 \beta  \gamma_{\rm th}\lamda_{\sd}}  \right) - \lamda_{\ps} {\int_0^\infty} \exp(-\lamda_{\ps}x)  dx.
\end{align}
By simplifications, we obtain the lower bound for the COP of $\des$. 
\end{proof}
\end{lemma}

\begin{remark}\label{remark2}\normalfont
    It follows from \eqref{eq:21} that the upper bound of the COP of $\des$ is a function of $\Psi$, meaning that increasing $\Psi$ improves the COP of $\des$. However, the lower bound in \eqref{eq:22} discloses that the COP of $\des$ is indeed an independent function of $\Psi$. That is to say, the COP at  $\des$ does not improve with an increase in $\Psi$ at a high SNR region (i.e., there exists a COP floor), and this confirms the zero-diversity order of $\des$.  
\end{remark}
