# Supplementary material for: Power beacon-assisted energy harvesting symbiotic radio networks: Outage performance
Source: PLoS One. 2025 Feb 5;20(2):e0313981. doi: 10.1371/journal.pone.0313981 (PMC11798487; doi:10.1371/journal.pone.0313981)
Supplement: S2 File — (ZIP) [file pone.0313981.s002.zip › Structure/Section5.tex]

In this paper, the performance of wireless-powered symbiotic radio systems was investigated, where a limited-energy source harvests energy from the dedicated power beacon to communicate with its destination and the destination exploits SIC to not only decode its primary signal but also the backscattering signal. Aiming to evaluate the system performance, the approximate expressions of COP for the destination and the lower and upper bound COP were also derived. Furthermore, these developed mathematical frameworks allow us to directly evaluate the effects of the transmit SNR, the time-splitting coefficient, the reflection coefficient, the energy conversion efficiency factor, and the predefined decoding threshold on the COP of the destination. 
%%
Numerical results showed that our developed mathematical framework could accurately predict the simulation results. 
%
Additionally, the COP performance reflected and confirmed that exploiting the proposed model could be well realized in practice for symbiotic intention due to an error decoding probability of less than 10 percent. 
%
{Moreover, it was also revealed that the COP is a convex function of the reflection coefficient shown by Figure~\ref{fig7}, where the COP tends to decrease and then increase with the increase of the reflection coefficient. Therefore, by optimizing the reflection coefficient, the COP performance could be improved.} Furthermore, it is a promising approach to ensure symbiotic communication as well as realize the goal of net zero for future green communication. 
%
Finally, analyzing the COP performance in consideration of more general channel models, imperfect channel estimation, and multi-antenna setups can be an exciting avenue for future investigation. 
