# Supplementary material for: Power beacon-assisted energy harvesting symbiotic radio networks: Outage performance
Source: PLoS One. 2025 Feb 5;20(2):e0313981. doi: 10.1371/journal.pone.0313981 (PMC11798487; doi:10.1371/journal.pone.0313981)
Supplement: S2 File — (ZIP) [file pone.0313981.s002.zip › Structure/Section4_update.tex]

\quad

In this section, we employ the simulation results to verify the mathematical framework developed in the previous section, i.e., Eq.~\eqref{eq:10}, Eq.~\eqref{eq:21}, and Eq.~\eqref{eq:22}. {\color{blue}Herein, the Monte-Carlo simulation approach is used for simulation results by generating $10^3$ channel realizations for complex random Rayleigh variables $h_{\rm X}$, then putting them into the SINR in \eqref{sinr} and SNR in \eqref{snr} to evaluate the end-to-end outcome in \eqref{snre2e}, and finally count on the COP based on the definition \eqref{definition} by averaging outage event samples (i.e., dividing the total number of obtained outage event for the total test samples $10^3$).}
%
Besides, we also analyze how the COP of $\des$ changes with the transmit SNR $\Psi$, the time-splitting coefficient $\alpha$, the reflection coefficient $\beta$,  the energy conversion efficiency factor $\eta$, and the predefined decoding threshold $\gamma_{\rm th}$.
%
Unless others mention specific, we set $\lamda_{\ps}=\lamda_{\sr} =0.5$, $\lamda_{\rd}=\lamda_{\sd} = 1$, $\eta = 0.8$, $\beta = \alpha = \gamma_{\rm th} = 0.25$, $K=50$, and $10^3$ channel realizations.  

\begin{figure}[!th]
	\centering
	\includegraphics[width = 0.6\linewidth]{Photo/OPvsThreshold.eps}
	\caption{COP versus $\Psi$ in dB under settings of the predefined decoding threshold $\gamma_{\rm th} = 0.25,1$. }
	\label{fig2}
\end{figure}

\begin{figure}[!th]
	\centering
	\includegraphics[width = 0.6\linewidth]{Photo/OPvsSNR.eps}
	\caption{COP versus $\Psi$ in dB under settings of the reflection coefficient $\beta = 0.25,1$. }
	\label{fig3}
\end{figure}

\begin{figure}[!th]
	\centering
	\includegraphics[width = 0.6\linewidth]{Photo/OPvsSNR_Comparision.eps}
	\caption{\color{blue}COP versus $\Psi$ in dB under settings of $\beta = \alpha = \gamma_{\rm th} = 0.25$. }
	\label{fig4}
\end{figure}


Figs.~\ref{fig2}-\ref{fig4} plot the COP of transmit SNR $\des$ as a function of $\Psi$. As observed, the Monte-Carlo simulation markers (i.e., magenta circle) align well with the theoretical approximated analyses, confirming the correctness of the developed derivation. Besides, it is also shown that as the transmit SNR $\Psi$ increases, the COPs of $\des$ tend to decrease at low and moderate SNR and approach the upper and lower bound at high SNR, verifying the correctness of the theoretical derivations in Eqs.~\eqref{eq:21} and \eqref{eq:22} as well as our intuition in Remark~\ref{remark2}. This is because when SNR changes from the lower to moderate regions, the decoding capabilities of $s(t)$ and $c(t)$ are both enhanced, thereby improving the COP of $\des$. Conversely, at high SNR, the COP of decoding $s(t)$ and $c(t)$ is now highly dominated by a constant SINR $\snr_s$ since the fact that $\snr_c\to \infty$, yielding no improvement on the COP of $\des$.  With the same transmit SNR, Fig.~\ref{fig2} demonstrates that the COP of $\des$ decreases as $\gamma_{\rm th}$ increases from 0.5 to 1. This is attributable to the fact that a higher $\gamma_{\rm th}$ is required, and the probability of successful decoding $s(t)$ and $c(t)$ is decreased, thereby the COP of $\des$ is higher. Similarly, Fig.~\ref{fig3} reveals that increasing the reflection coefficient $\beta$ of $\sca$ also increases the COP of $\des$. This is because a higher $\beta$ increases the interference in the denominator of $\snr_s$, thereby decreasing the probability of successfully decoding $s(t)$. The COP of $\des$ is increased consequently.  {\color{blue}In Fig.~\ref{fig4}, we plot the COP performance of the proposed system versus two benchmark schemes. The first benchmark scheme considers the destination with source information decoding only, while the second one assumes the destination with backscattering signal decoding only. As observed, when the destination functions with only source information decoding, its outage probability improves significantly at low and moderate values of $\Psi$ and becomes saturated at high $\Psi$. This is because, at low levels of $\Psi$, the signal transmitted by the source is stronger than the backscattering interference.
%
Conversely, when the destination operates with only backscattering signal decoding, its reception suffers from strong interference emitted by the source node, increasing the outage probability. Meanwhile, the proposed symbiotic system (which performs dual functions of source and backscatter decoding) achieves better outage performance than benchmark scheme 2, although it is slightly reduced compared to benchmark scheme 1. Therefore, considering the benefits of dual functions, our proposed symbiotic scheme shows significant promise for the future development of wireless communication systems. To capture more useful information for this proposed system design, let us study key system parameters' impacts.}

\begin{figure}[!th]
	\centering
	\includegraphics[width = 0.6\linewidth]{Photo/OPvsAlpha.eps}
	\caption{COP versus $\alpha$ under settings of the transmit SNR $\Psi = 30,40$ in dB. }
	\label{fig5}
\end{figure}
\begin{figure}[!th]
	\centering
	\includegraphics[width = 0.6\linewidth]{Photo/OPvsEta.eps}
	\caption{COP versus $\eta$ under settings of the transmit SNR $\Psi = 30,40$ dB. }
	\label{fig6}
\end{figure}

Next, we plot the COP of $\des$ in relation to the time-splitting coefficient $\alpha$ in Fig.~\ref{fig5} Fig.~\ref{fig5} and the energy conversion efficiency factor $\eta$ in Fig.~\ref{fig6}.It can be seen from Fig.~\ref{fig5} that under the same SNR $\Psi$, the COP of $\des$ decreases rapidly as $\alpha$ increases from 0 to 0.6 and then converges lowly in the remaining range. This reason for the first phenomenon is that the higher the time allocation for the energy harvesting process, the larger the transmit power for the information. As for the second phenomenon, it is because increasing $\alpha$ for the energy harvesting process results in a lower time allocation, i.e., $(1-\alpha)T$, for the information transmission, thereby leading to a relatively low improved COP. The same intuition can be found in Fig.~\ref{fig5}, where the COP of $\des$ rapidly decreases as $\eta$ varies from 0 to 0.8 but lowly changes with the remaining range of $\eta$.


\begin{figure}[!th]
	\centering
	\includegraphics[width = 0.6\linewidth]{Photo/OPvsBeta.eps}
	\caption{COP versus $\beta$ under settings of the time-splitting coefficient $\alpha = 0.25,0.75$. }
	\label{fig7}
\end{figure}

 Fig.~\ref{fig7} illustrates the variation of the reflection coefficient $\beta$ of $\sca$ for different the time-splitting coefficient $\alpha$ at $\Psi = 40$ dB. Fig.~\ref{fig7} shows that the COP of $\des$ decreases with $\beta$ varying from 0 to 0.3 and then linearly increases. This is because a smaller value $\beta$ results in better decoding $c(t)$; however, the more pronounced increment of $\beta$ causes a higher interference for decoding $s(t)$, leading to an increase in the COP of $\des$. Clearly, there is a trade-off in setting $\beta$ to achieve the optimal COP performance of $\des$, where finding the optimal value $\beta$ can be effectively obtained using the Golden-section search method \cite{Vu2021Feb}.
