# Supplementary material for: Power beacon-assisted energy harvesting symbiotic radio networks: Outage performance
Source: PLoS One. 2025 Feb 5;20(2):e0313981. doi: 10.1371/journal.pone.0313981 (PMC11798487; doi:10.1371/journal.pone.0313981)
Supplement: S2 File — (ZIP) [file pone.0313981.s002.zip › Photo/Model.drawio]

<mxfile host="Electron" modified="2024-09-12T06:06:40.436Z" agent="Mozilla/5.0 (Windows NT 10.0; Win64; x64) AppleWebKit/537.36 (KHTML, like Gecko) draw.io/21.3.7 Chrome/112.0.5615.204 Electron/24.5.0 Safari/537.36" etag="kXG4m0YkMMj6FrhdzrLQ" version="21.3.7" type="device">
  <diagram name="Page-1" id="lD5RJuItNgq8F_wYDLOA">
    <mxGraphModel dx="573" dy="337" grid="0" gridSize="10" guides="1" tooltips="1" connect="1" arrows="1" fold="1" page="1" pageScale="1" pageWidth="2339" pageHeight="3300" math="1" shadow="0">
      <root>
        <mxCell id="0" />
        <mxCell id="1" parent="0" />
        <mxCell id="tfuLUed1o6RUSo51xhAd-6" value="" style="edgeStyle=orthogonalEdgeStyle;rounded=0;orthogonalLoop=1;jettySize=auto;html=1;endArrow=blockThin;endFill=1;" parent="1" source="tfuLUed1o6RUSo51xhAd-4" target="tfuLUed1o6RUSo51xhAd-5" edge="1">
          <mxGeometry relative="1" as="geometry" />
        </mxCell>
        <mxCell id="tfuLUed1o6RUSo51xhAd-4" value="Power beacon (P)" style="ellipse;whiteSpace=wrap;html=1;aspect=fixed;fillColor=#d5e8d4;strokeColor=#82b366;" parent="1" vertex="1">
          <mxGeometry x="368" y="194" width="65" height="65" as="geometry" />
        </mxCell>
        <mxCell id="tfuLUed1o6RUSo51xhAd-8" value="" style="edgeStyle=orthogonalEdgeStyle;orthogonalLoop=1;jettySize=auto;html=1;endArrow=blockThin;endFill=1;curved=1;" parent="1" edge="1">
          <mxGeometry relative="1" as="geometry">
            <mxPoint x="538.2571129984594" y="222" as="sourcePoint" />
            <mxPoint x="676.7428870015406" y="222" as="targetPoint" />
            <Array as="points">
              <mxPoint x="608" y="222" />
              <mxPoint x="608" y="222" />
            </Array>
          </mxGeometry>
        </mxCell>
        <mxCell id="tfuLUed1o6RUSo51xhAd-5" value="Source (S)" style="ellipse;whiteSpace=wrap;html=1;aspect=fixed;fillColor=#dae8fc;strokeColor=#6c8ebf;" parent="1" vertex="1">
          <mxGeometry x="475" y="194" width="65" height="65" as="geometry" />
        </mxCell>
        <mxCell id="tfuLUed1o6RUSo51xhAd-7" value="Destination&lt;br&gt;(D)" style="ellipse;whiteSpace=wrap;html=1;aspect=fixed;fillColor=#fad7ac;strokeColor=#b46504;" parent="1" vertex="1">
          <mxGeometry x="675" y="194" width="65" height="65" as="geometry" />
        </mxCell>
        <mxCell id="tfuLUed1o6RUSo51xhAd-13" value="" style="endArrow=blockThin;html=1;rounded=0;entryX=0;entryY=0.5;entryDx=0;entryDy=0;endFill=1;exitX=0.5;exitY=0;exitDx=0;exitDy=0;" parent="1" source="tfuLUed1o6RUSo51xhAd-14" target="tfuLUed1o6RUSo51xhAd-7" edge="1">
          <mxGeometry width="50" height="50" relative="1" as="geometry">
            <mxPoint x="609" y="260" as="sourcePoint" />
            <mxPoint x="740" y="344" as="targetPoint" />
          </mxGeometry>
        </mxCell>
        <mxCell id="tfuLUed1o6RUSo51xhAd-14" value="Backscatter device&lt;br&gt;(B)" style="rounded=1;whiteSpace=wrap;html=1;fillColor=#b0e3e6;strokeColor=#0e8088;" parent="1" vertex="1">
          <mxGeometry x="556" y="270" width="104" height="32" as="geometry" />
        </mxCell>
        <mxCell id="tfuLUed1o6RUSo51xhAd-15" value="$$h_{\rm PS}$$" style="text;html=1;strokeColor=none;fillColor=none;align=center;verticalAlign=middle;whiteSpace=wrap;rounded=0;" parent="1" vertex="1">
          <mxGeometry x="428" y="209" width="43" height="17" as="geometry" />
        </mxCell>
        <mxCell id="tfuLUed1o6RUSo51xhAd-16" value="$$h_{\rm SD}$$" style="text;html=1;strokeColor=none;fillColor=none;align=center;verticalAlign=middle;whiteSpace=wrap;rounded=0;" parent="1" vertex="1">
          <mxGeometry x="586.5" y="203" width="43" height="17" as="geometry" />
        </mxCell>
        <mxCell id="tfuLUed1o6RUSo51xhAd-18" value="$$h_{\rm BD}$$" style="text;html=1;strokeColor=none;fillColor=none;align=center;verticalAlign=middle;whiteSpace=wrap;rounded=0;" parent="1" vertex="1">
          <mxGeometry x="620" y="226" width="43" height="17" as="geometry" />
        </mxCell>
        <mxCell id="tfuLUed1o6RUSo51xhAd-19" value="$$h_{\rm SB}$$" style="text;html=1;strokeColor=none;fillColor=none;align=center;verticalAlign=middle;whiteSpace=wrap;rounded=0;" parent="1" vertex="1">
          <mxGeometry x="551" y="226" width="43" height="17" as="geometry" />
        </mxCell>
        <mxCell id="tfuLUed1o6RUSo51xhAd-20" value="" style="endArrow=blockThin;html=1;rounded=0;exitX=1;exitY=0.5;exitDx=0;exitDy=0;endFill=1;" parent="1" source="tfuLUed1o6RUSo51xhAd-5" edge="1">
          <mxGeometry width="50" height="50" relative="1" as="geometry">
            <mxPoint x="618" y="283" as="sourcePoint" />
            <mxPoint x="608" y="269" as="targetPoint" />
          </mxGeometry>
        </mxCell>
      </root>
    </mxGraphModel>
  </diagram>
</mxfile>
